# Supplementary material for: Genome-wide mapping of transcriptional enhancer candidates using DNA and chromatin features in maize
Source: Genome Biol. 2017 Jul 21;18:137. doi: 10.1186/s13059-017-1273-4 (PMC5522596; doi:10.1186/s13059-017-1273-4)
Supplement: Supplementary file 2 — List of enhancer candidates in V2-IST. The columns indicate from left to right: chromosome number, start coordinate, end coordinate, candidate ID, DNase intensity ranking, DNase ranking p value, H3K9ac intensity ranking and H3K9ac ranking p value, absence or presence of CNSs. (XLSX 30 kb) [file 13059_2017_1273_MOESM2_ESM.xlsx]

## Sheet: V2-IST_enhancer_candidates
chr	start	end	overall_rank	DNase_rank	DNase_pval	H3K9ac_rank	H3K9ac_pval	CNS
1	572885	573708	V357	327	1	60	0	No
1	9424332	9425436	V288	11	0	287	1	No
1	10296900	10298327	V170	74	0	166	0	No
1	14449374	14450546	V147	64	0	322	1	No
1	16304183	16306524	V136	147	0	365	1	No
1	17165578	17167270	V229	364	1	315	1	No
1	31039206	31041355	V232	359	1	367	1	Yes
1	33619700	33620176	V240	239	1	248	0.996	No
1	36156545	36157432	V334	392	1	107	0	Yes
1	36157646	36158672	V226	393	0.999	396	0	No
1	39090146	39092078	V258	226	1	104	0	Yes
1	40601724	40603083	V5	127	0	357	1	Yes
1	40603214	40606614	V46	253	1	293	1	Yes
1	45444900	45446908	V58	182	0.037	340	1	No
1	49043504	49045470	V63	251	1	303	1	No
1	54820514	54821822	V246	9	0	13	0	No
1	62856624	62857914	V249	174	0.005	143	0	No
1	64922226	64924067	V383	217	1	132	0	No
1	69919616	69920608	V43	132	0	123	0	No
1	78659146	78660348	V319	394	0.978	319	1	No
1	78660587	78660998	V197	350	1	398	0	No
1	78724276	78725346	V243	118	0	66	0	No
1	86325157	86328034	V395	352	1	28	0	No
1	87718858	87719456	V387	274	1	105	0	No
1	92737474	92738610	V247	177	0.032	329	1	No
1	103675278	103676132	V385	314	1	187	0.083	No
1	115217173	115218676	V153	37	0	332	1	No
1	119792532	119793450	V311	95	0	75	0	No
1	120936600	120938058	V150	130	0	346	1	No
1	127801787	127802526	V350	378	1	15	0	No
1	131513578	131514428	V262	63	0	54	0	No
1	137652331	137653320	V56	8	0	136	0	No
1	148821501	148821984	V129	45	0	188	0.063	No
1	148832622	148833441	V108	187	0.451	393	0.953	No
1	162464906	162466532	V57	330	1	364	1	Yes
1	164221830	164222710	V362	231	1	68	0	No
1	169700200	169701020	V103	336	1	334	1	No
1	185557644	185558328	V269	323	1	236	0.942	No
1	201877120	201878404	V87	38	0	40	0	No
1	202115780	202117597	V347	255	1	354	1	No
1	204391470	204392942	V239	17	0	37	0	No
1	213696868	213697342	V180	262	1	317	1	No
1	213697540	213698338	V343	372	1	291	1	Yes
1	246428543	246430348	V268	259	1	239	0.985	No
1	248572050	248573010	V235	121	0	43	0	No
1	260930413	260932346	V325	386	1	49	0	No
1	260932506	260933420	V184	339	1	126	0	No
1	264511934	264512664	V318	353	1	108	0	No
1	265483294	265484156	V306	384	1	297	1	No
1	273467619	273469122	V393	397	0	64	0	No
1	279338448	279339838	V354	261	1	70	0	No
1	284334754	284336027	V245	106	0	270	1	No
1	284880622	284881874	V369	311	1	121	0	No
1	285313014	285314372	V176	176	0.018	142	0	Yes
1	287060532	287061744	V257	73	0	225	0.947	No
1	287061936	287064208	V6	2	0.001	369	1	No
1	289242648	289244280	V116	175	0.011	221	0.859	No
10	24354238	24355456	V54	41	0	186	0.047	No
10	25480964	25482196	V86	93	0	229	0.976	No
10	29250098	29251074	V256	225	1	257	1	No
10	35480267	35481321	V106	10	0	2	0.011	No
10	54573442	54574714	V94	25	0	313	1	No
10	60330892	60331844	V359	303	1	206	0.313	No
10	66513438	66514317	V282	335	1	268	1	No
10	72569943	72570634	V338	26	0	140	0	No
10	89742062	89743958	V201	296	1	259	1	No
10	95438630	95439812	V55	22	0	209	0.265	No
10	98784432	98785488	V49	131	0	226	0.946	No
10	122914196	122917084	V128	238	1	311	1	Yes
10	127711337	127713241	V8	75	0	304	1	No
10	134929292	134930501	V377	343	1	42	0	No
10	137271242	137276370	V131	212	1	117	0	Yes
10	140644898	140645521	V270	287	1	99	0	No
10	141800190	141802021	V223	3	0	61	0	Yes
10	142613086	142617100	V93	180	0.041	122	0	Yes
10	144118178	144118974	V324	289	1	74	0	No
10	145445628	145447096	V126	278	1	232	0.963	No
10	148620356	148622062	V122	224	1	363	1	Yes
10	149641862	149642701	V366	168	0.001	251	1	No
2	1947265	1949180	V61	96	0	280	1	No
2	4436470	4437808	V33	105	0	318	1	No
2	5440083	5443712	V182	322	1	272	1	No
2	7839180	7840372	V21	123	0	71	0	No
2	8120578	8122742	V65	286	1	21	0	No
2	10578188	10579368	V221	356	1	392	0.99	No
2	15320646	15322636	V51	135	0	183	0.034	Yes
2	15675705	15680345	V264	280	1	326	1	No
2	16412022	16412700	V252	368	1	160	0	No
2	23515159	23516522	V331	267	1	307	1	No
2	24912878	24915032	V110	161	0	119	0	No
2	27645401	27646019	V181	221	1	85	0	No
2	30202286	30203373	V237	111	0	79	0	No
2	30297578	30298962	V199	53	0	179	0.003	No
2	37568218	37569021	V85	351	1	111	0	No
2	41773828	41777322	V96	165	0	247	0.992	Yes
2	43534206	43535429	V272	290	1	260	1	Yes
2	48089056	48090198	V32	78	0	335	1	No
2	49241444	49243312	V205	306	1	302	1	No
2	55988246	55989101	V207	129	0	134	0	No
2	81389954	81390706	V276	61	0	17	0	No
2	85303599	85304524	V29	208	1	263	1	No
2	90417513	90418498	V329	173	0.006	205	0.327	No
2	99695278	99696125	V233	39	0	275	1	No
2	109086082	109087157	V125	77	0	33	0	No
2	123117710	123118602	V222	86	0	91	0	No
2	137903877	137905086	V344	284	1	12	0	No
2	143383084	143384582	V139	12	0	237	0.918	No
2	144534324	144535098	V301	193	0.591	234	0.946	No
2	146850959	146851516	V372	247	1	30	0	No
2	153965720	153967160	V336	49	0	92	0	No
2	162584664	162585578	V259	293	1	371	1	No
2	172273291	172274489	V148	90	0	223	0.882	No
2	179822406	179823580	V367	347	1	373	1	No
2	182289074	182289834	V346	207	0.999	215	0.451	No
2	182931954	182932813	V326	30	0	83	0	No
2	188297366	188298311	V70	144	0	127	0	No
2	189018060	189019204	V351	211	1	128	0	No
2	205497000	205498088	V260	305	1	4	0.001	No
2	212909859	212912568	V59	4	0	383	1	No
2	213467963	213471464	V7	136	0	388	0.999	No
2	232641438	232642668	V289	297	1	199	0.171	No
2	232773274	232774388	V389	328	1	7	0	No
2	240941948	240945398	V308	360	1	19	0	No
2	242889714	242890993	V35	16	0	88	0	No
3	7109794	7110808	V261	210	1	310	1	No
3	7116904	7118098	V160	318	1	175	0.007	No
3	9467141	9468244	V368	198	0.966	216	0.382	No
3	9826844	9829546	V196	382	1	350	1	Yes
3	15917526	15918508	V313	189	0.387	372	1	No
3	16325316	16326230	V115	271	1	344	1	No
3	27575358	27576132	V39	66	0	339	1	No
3	40893044	40894477	V217	71	0	78	0	No
3	46765837	46766634	V2	1	0.009	191	0.06	No
3	47001446	47002246	V74	204	0.992	80	0	No
3	69809116	69810508	V365	107	0	153	0	No
3	79459774	79461001	V244	363	1	98	0	No
3	87794108	87795132	V218	243	1	133	0	No
3	88121466	88122668	V82	83	0	240	0.986	No
3	89409662	89411207	V36	115	0	352	1	No
3	91200118	91201480	V14	191	0.435	189	0.08	No
3	100548580	100549793	V213	48	0	147	0	No
3	100963876	100965082	V12	112	0	211	0.21	No
3	102064572	102065904	V312	102	0	224	0.91	No
3	115869420	115870733	V281	104	0	124	0	No
3	116358792	116360064	V194	68	0	355	1	No
3	116404906	116406330	V195	67	0	301	1	No
3	121376268	121377772	V3	24	0	347	1	No
3	122491127	122492302	V189	153	0	109	0	No
3	124291948	124293030	V211	307	1	213	0.317	No
3	125745364	125746189	V167	362	1	325	1	No
3	127667197	127668934	V152	47	0	34	0	No
3	128633915	128635562	V52	85	0	10	0	Yes
3	128759134	128760269	V370	122	0	50	0	No
3	136388938	136390296	V22	35	0	194	0.069	No
3	140322284	140323310	V144	87	0	114	0	No
3	140532986	140535114	V353	342	1	81	0	No
3	148169332	148169800	V117	158	0	230	0.974	No
3	148886255	148887156	V84	213	1	47	0	No
3	165490344	165493238	V254	344	1	323	1	No
3	168498453	168500123	V25	155	0	349	1	No
3	172767905	172769074	V255	309	1	190	0.077	No
3	176928204	176929208	V292	149	0	220	0.868	Yes
3	182104267	182105317	V73	186	0.279	235	0.943	No
3	190820544	190821379	V140	268	1	200	0.214	No
3	202422100	202424506	V132	331	1	327	1	No
3	202425290	202426154	V24	59	0	395	0	No
3	208313336	208315818	V314	199	0.991	285	1	No
3	217086840	217088367	V360	379	1	112	0	No
3	233637608	233639188	V285	256	1	150	0	No
3	234385828	234386530	V242	279	1	51	0	No
4	3391654	3393498	V133	178	0.031	46	0	No
4	3676680	3679042	V4	18	0	141	0	No
4	12581504	12582974	V304	348	1	356	1	No
4	30710678	30711268	V384	387	1	8	0	No
4	30874036	30874920	V146	285	1	38	0	No
4	39127042	39127838	V80	294	1	271	1	No
4	40917884	40919517	V121	31	0	151	0	No
4	70618576	70619798	V40	79	0	348	1	No
4	74860604	74861397	V320	302	1	148	0	No
4	74945220	74947630	V154	365	1	391	0.974	No
4	78155982	78157081	V11	55	0	176	0.004	No
4	86254853	86255954	V263	295	1	56	0	Yes
4	98938534	98939920	V317	338	1	57	0	No
4	101156610	101157718	V31	148	0	296	1	Yes
4	101483304	101483788	V19	99	0	290	1	No
4	113914350	113915450	V142	172	0.002	299	1	No
4	124045206	124046376	V13	126	0	137	0	No
4	134839150	134840423	V290	206	0.998	9	0	No
4	141186216	141186933	V327	250	1	115	0	No
4	141592290	141592821	V162	299	1	161	0	No
4	141681244	141682568	V141	52	0	129	0	No
4	143963498	143964266	V145	209	1	201	0.169	No
4	148520410	148521631	V355	371	1	110	0	No
4	151144778	151145733	V277	381	1	328	1	No
4	165709108	165713460	V295	215	1	245	0.993	Yes
4	179115530	179116924	V68	13	0	288	1	No
4	184801874	184805283	V183	357	1	283	1	Yes
4	195322912	195323956	V293	97	0	58	0	No
4	199301862	199303310	V202	241	1	157	0	No
4	202026875	202028280	V168	249	1	333	1	No
4	213178262	213179366	V151	91	0	154	0	No
4	213584462	213585458	V47	44	0	241	0.986	No
4	215925704	215926852	V396	317	1	3	0	No
4	218067016	218067802	V294	139	0	181	0.013	No
4	222434414	222435164	V230	227	1	55	0	No
4	227453846	227454864	V250	236	1	106	0	No
4	228394264	228396088	V111	170	0.001	173	0.007	No
4	229114151	229115144	V99	216	1	267	1	No
5	2487258	2488365	V191	282	1	177	0.005	No
5	3644796	3645704	V215	196	0.93	144	0	No
5	5053586	5054784	V1	27	0	249	0.995	No
5	13111408	13112168	V380	325	1	39	0	No
5	13128542	13129494	V37	160	0	62	0	No
5	16119986	16121300	V64	113	0	298	1	Yes
5	43431090	43431929	V265	391	1	269	1	No
5	52955288	52957348	V274	345	1	197	0.119	Yes
5	53035388	53036709	V388	376	1	93	0	No
5	68208396	68209117	V341	334	1	31	0	No
5	81979999	81981186	V219	222	1	89	0	No
5	85261510	85262730	V340	159	0	35	0	No
5	90210203	90210358	V349	358	1	178	0.004	No
5	90210494	90211096	V159	283	1	394	0.897	No
5	91710270	91710818	V356	228	1	102	0	No
5	97480964	97482132	V34	169	0.002	338	1	No
5	98336156	98336802	V379	254	1	100	0	No
5	104155014	104155858	V287	298	1	292	1	No
5	109731764	109733238	V118	21	0	162	0	No
5	111605692	111606480	V398	219	1	77	0	No
5	113075420	113076452	V100	62	0	351	1	No
5	114124372	114125762	V212	319	1	185	0.045	No
5	114869342	114870514	V134	200	0.987	25	0	No
5	117431928	117433308	V20	23	0	63	0	No
5	120621224	120622574	V358	315	1	210	0.214	No
5	127248558	127249564	V316	220	1	23	0	No
5	130729166	130729934	V373	143	0	172	0.005	No
5	132017333	132018597	V227	242	1	308	1	No
5	134279942	134280874	V119	142	0	295	1	No
5	146490574	146491546	V101	43	0	264	1	No
5	146717680	146718628	V321	171	0.001	261	1	No
5	146953552	146954250	V361	264	1	65	0	No
5	149172564	149173220	V174	380	1	314	1	No
5	163536968	163537716	V135	375	1	212	0.322	No
5	203110968	203114685	V309	377	1	387	0.999	No
5	205475352	205479116	V186	266	1	321	1	Yes
5	208739554	208740716	V173	119	0	336	1	No
6	5850580	5851818	V114	310	1	343	1	No
6	6877960	6879234	V273	181	0.028	69	0	No
6	19238447	19239296	V161	248	1	158	0	No
6	23012500	23016208	V283	140	0	1	0.057	No
6	25221756	25222847	V284	188	0.389	182	0.037	No
6	31228168	31229082	V291	57	0	125	0	No
6	33545718	33546964	V41	88	0	84	0	No
6	34058854	34059385	V138	194	0.517	101	0	No
6	39614080	39615472	V187	80	0	165	0	No
6	41287882	41289082	V248	76	0	203	0.162	No
6	46913660	46915030	V302	369	1	168	0.001	No
6	46972876	46974076	V171	366	1	368	1	No
6	49854224	49854971	V345	72	0	156	0	No
6	54824102	54824958	V27	60	0	22	0	No
6	55653580	55654280	V16	34	0	219	0.699	No
6	66050664	66051504	V91	232	1	174	0.005	No
6	66438286	66439230	V231	179	0.026	97	0	No
6	67739146	67740017	V23	116	0	353	1	No
6	68452452	68454180	V124	281	1	131	0	No
6	76695726	76696793	V188	260	1	217	0.448	No
6	83371130	83371788	V397	134	0	233	0.945	No
6	96214352	96215428	V102	137	0	381	1	Yes
6	96640616	96642096	V378	237	1	284	1	No
6	100886590	100887538	V38	275	1	24	0	No
6	109029600	109030833	V53	195	0.771	358	1	No
6	111056072	111058718	V109	276	1	374	1	No
6	123256337	123257015	V348	245	1	11	0	No
6	130070886	130071786	V81	146	0	138	0	No
6	138552722	138555022	V75	20	0	294	1	No
6	144056018	144057000	V251	133	0	341	1	No
6	152410151	152411280	V97	291	1	376	1	Yes
6	153037782	153038600	V298	108	0	95	0	No
6	153768426	153769936	V105	138	0	361	1	No
6	154005756	154006704	V67	5	0	145	0	No
6	154011658	154013238	V123	32	0	26	0	No
6	155059734	155060926	V206	340	1	252	1	No
6	158601122	158601960	V228	69	0	253	1	No
6	159058348	159062054	V113	361	1	378	1	No
6	159307126	159309322	V177	214	1	250	0.998	No
6	160260112	160262462	V120	33	0	320	1	No
6	162465825	162469602	V15	6	0	82	0	No
6	162471043	162473265	V9	28	0	196	0.071	No
6	166646554	166650802	V137	346	1	306	1	No
6	167315080	167315346	V322	398	0	139	0	No
6	167405018	167406454	V190	7	0	59	0	No
6	170397484	170399410	V158	304	1	273	1	No
7	2054216	2056034	V266	270	1	198	0.121	Yes
7	8564048	8565574	V42	183	0.151	390	0.993	No
7	15938292	15939300	V76	269	1	171	0.006	No
7	18404712	18405514	V381	316	1	208	0.262	No
7	24966636	24968780	V77	58	0	382	1	No
7	29302954	29304214	V185	152	0	316	1	No
7	42244314	42245263	V10	114	0	370	1	No
7	71348510	71349362	V376	383	1	222	0.82	No
7	73810920	73811818	V62	203	0.992	312	1	No
7	73961236	73962318	V60	124	0	202	0.123	No
7	76019044	76020124	V315	51	0	207	0.263	No
7	80096514	80098020	V164	70	0	266	1	No
7	80553334	80554492	V26	29	0	286	1	No
7	97125538	97126398	V45	14	0	152	0	No
7	100155027	100156068	V163	320	1	29	0	No
7	109773526	109774278	V253	167	0	227	0.923	No
7	111505156	111505654	V198	150	0	113	0	No
7	116545426	116546306	V18	201	0.985	274	1	No
7	117851522	117852018	V363	229	1	14	0	No
7	119867992	119868676	V156	205	0.99	231	0.965	No
7	123774346	123775038	V208	277	1	146	0	No
7	130717936	130720694	V44	65	0	386	0.999	No
7	133378603	133382832	V89	15	0	204	0.211	No
7	135607522	135608546	V72	234	1	90	0	No
7	137177214	137180716	V303	272	1	135	0	No
7	152943714	152946088	V48	50	0	96	0	No
7	155749349	155750704	V332	252	1	345	1	No
7	158524428	158526338	V130	202	0.976	337	1	Yes
7	161794366	161795686	V386	257	1	242	0.988	No
7	161821224	161821970	V236	367	1	277	1	No
7	165261326	165261984	V193	192	0.591	278	1	No
8	8054654	8055272	V391	313	1	300	1	No
8	9744342	9745616	V280	223	1	52	0	No
8	13182940	13183760	V216	395	0	397	0	No
8	15019990	15021280	V220	197	0.965	246	0.993	No
8	21224940	21227368	V203	101	0	184	0.042	Yes
8	21598661	21600578	V98	263	1	289	1	No
8	23295999	23296638	V333	332	1	53	0	No
8	38805566	38806110	V279	164	0	36	0	No
8	42630620	42631650	V300	333	1	72	0	No
8	45079306	45080058	V374	329	1	32	0	No
8	46983047	46983565	V275	288	1	67	0	No
8	52456492	52457208	V155	337	1	5	0	No
8	56653382	56654157	V342	240	1	94	0	No
8	64638878	64639854	V149	82	0	214	0.268	No
8	65676046	65677027	V375	246	1	16	0	No
8	67335386	67336516	V337	98	0	103	0	No
8	83122940	83123846	V165	190	0.335	380	1	No
8	88275328	88276558	V330	185	0.236	193	0.05	No
8	104958234	104958968	V394	355	1	27	0	No
8	109240310	109241558	V241	40	0	244	0.984	No
8	111420492	111422270	V143	370	1	389	0.995	No
8	111951429	111952376	V104	117	0	169	0.002	No
8	122870624	122871740	V390	389	1	41	0	Yes
8	131509222	131510166	V323	156	0	384	0.999	No
8	132813596	132814684	V224	184	0.184	254	1	No
8	135137934	135139019	V328	354	1	116	0	No
8	137775970	137776616	V278	218	1	130	0	No
8	151925662	151927324	V310	230	1	118	0	No
8	152467162	152468457	V90	163	0	86	0	Yes
8	160327468	160328414	V169	396	0	362	1	No
8	160328527	160331516	V352	233	1	149	0	No
8	160813585	160816650	V210	151	0	256	1	Yes
8	161058202	161059594	V286	390	1	238	0.966	No
8	161514608	161515017	V200	349	1	120	0	No
8	165514194	165515498	V71	56	0	279	1	No
8	171419594	171420312	V299	235	1	255	1	No
8	172434684	172435440	V339	388	1	170	0.006	No
9	12521674	12522900	V204	94	0	48	0	No
9	22260658	22261286	V78	42	0	366	1	No
9	22261476	22262302	V50	54	0	163	0	No
9	29879544	29880456	V335	154	0	44	0	No
9	35104008	35105164	V209	273	1	87	0	No
9	40498260	40499338	V69	128	0	276	1	No
9	42381674	42382654	V307	166	0	20	0	No
9	45714558	45717208	V305	300	1	195	0.069	Yes
9	49836240	49836776	V234	141	0	243	0.989	No
9	50036652	50037614	V267	301	1	6	0	No
9	51287362	51288520	V79	312	1	159	0	No
9	53589878	53590631	V371	373	1	167	0	No
9	60736966	60738042	V179	244	1	228	0.967	No
9	60776900	60778362	V30	103	0	282	1	No
9	67112704	67113674	V297	36	0	309	1	No
9	72268866	72269644	V172	125	0	218	0.646	No
9	73595434	73596322	V225	110	0	76	0	No
9	77083544	77084494	V178	92	0	164	0	No
9	85685744	85686914	V238	100	0	18	0	No
9	86276288	86276852	V392	326	1	45	0	No
9	90647596	90650410	V364	324	1	377	1	No
9	91482028	91483176	V107	46	0	265	1	No
9	96459300	96460430	V296	292	1	262	1	No
9	97760926	97762856	V271	385	1	379	1	Yes
9	98968934	98971126	V95	341	1	258	1	No
9	108982046	108984216	V66	258	1	330	1	No
9	109369808	109371908	V112	265	1	342	1	No
9	113418644	113420388	V192	81	0	180	0.014	Yes
9	120693446	120695366	V166	374	1	324	1	No
9	131728826	131730964	V83	162	0	375	1	No
9	138412782	138414828	V127	308	1	385	0.998	Yes
9	142172588	142173690	V92	84	0	360	1	No
9	144537430	144538893	V157	89	0	73	0	Yes
9	147500548	147502082	V17	19	0	192	0.055	No
9	147877596	147880596	V382	120	0	359	1	Yes
9	149713610	149714702	V88	321	1	155	0	Yes
9	150150576	150151588	V175	145	0	331	1	No
9	152202788	152204800	V214	157	0	305	1	No
9	159009556	159010794	V28	109	0	281	1	No
