# Supplementary material for: Genome-wide mapping of transcriptional enhancer candidates using DNA and chromatin features in maize
Source: Genome Biol. 2017 Jul 21;18:137. doi: 10.1186/s13059-017-1273-4 (PMC5522596; doi:10.1186/s13059-017-1273-4)
Supplement: Supplementary file 3 — List of enhancer candidates in husk. The columns indicate from left to right: chromosome number, start coordinate, end coordinate, candidate ID, DNase intensity ranking, DNase ranking p value, H3K9ac intensity ranking and H3K9ac ranking p value, absence or presence of CNSs. (XLSX 86 kb) [file 13059_2017_1273_MOESM3_ESM.xlsx]

## Sheet: husk_enhancer_candidates
chr	start	end	overall_rank	DNase_rank	DNase_pval	H3K9ac_rank	H3K9ac_pval	CNS									start	end	overall_rank	DNase_rank	DNase_pval	H3K9ac_rank	H3K9ac_pval	chr	start	end	overall_rank	DNase_rank	DNase_pval	H3K9ac_rank	H3K9ac_pval	chr	start	end	overall_rank	DNase_rank	DNase_pval	H3K9ac_rank	H3K9ac_pval	chr	start	end	overall_rank	DNase_rank	DNase_pval	H3K9ac_rank	H3K9ac_pval	chr	start
1	5119264	5120882	H598	29	0	855	1	Yes
1	5141792	5143284	H1260	1040	1	582	0	No
1	5427612	5429587	H925	901	1	726	1	No
1	5655257	5656368	H12	148	0	267	0	No
1	7970902	7972200	H164	671	1	413	0	No
1	8467804	8468974	H65	386	0	288	0	No
1	9424332	9425436	H306	49	0	38	0	No
1	10163308	10163826	H914	1215	1	291	0	No
1	10296900	10298327	H520	308	0	80	0	No
1	10834280	10836084	H259	1004	1	542	0	No
1	13071126	13075934	H660	1079	1	1172	1	No
1	13161052	13162968	H965	946	1	666	1	Yes
1	13899460	13900201	H576	462	0	1122	1	Yes
1	13900418	13901960	H1090	470	0	897	1	Yes
1	14449374	14450546	H573	257	0	145	0	No
1	15336608	15338124	H599	401	0	946	1	No
1	15387741	15390462	H1116	51	0	1047	1	Yes
1	15390766	15391724	H1296	1144	1	765	1	Yes
1	15403082	15405596	H1126	619	0.991	874	1	Yes
1	15506222	15508297	H243	896	1	831	1	Yes
1	15514612	15515662	H1215	303	0	1063	1	No
1	16295814	16298072	H207	880	1	742	1	No
1	17165578	17167270	H419	1259	1	432	0	No
1	19565674	19569542	H1289	274	0	839	1	No
1	19587270	19590048	H317	360	0	749	1	Yes
1	22667677	22669010	H1255	1037	1	1010	1	No
1	22813748	22814392	H418	59	0	1156	1	No
1	23252015	23253598	H1032	199	0	925	1	Yes
1	23983816	23985394	H1171	99	0	684	1	No
1	24664210	24665582	H780	746	1	970	1	No
1	28650955	28653633	H1303	116	0	840	1	No
1	29444326	29447088	H971	60	0	358	0	Yes
1	29794754	29796204	H1229	625	0.996	1011	1	Yes
1	30477148	30479040	H781	267	0	762	1	No
1	30610822	30615272	H326	82	0	305	0	No
1	31039206	31041355	H741	1058	1	655	1	Yes
1	31359291	31361492	H402	642	1	937	1	Yes
1	32892426	32895076	H129	80	0	701	1	No
1	33042090	33044865	H1113	1139	1	1150	1	Yes
1	33543522	33543690	H994	1302	1	1299	1	No
1	33619700	33620176	H357	1176	1	104	0	No
1	33712692	33713475	H968	1005	1	1205	1	No
1	33993718	33994477	H261	184	0	993	1	No
1	33994665	33996890	H1170	41	0	944	1	No
1	33999117	33999788	H1015	643	1	938	1	No
1	33999938	34001628	H49	860	1	324	0	No
1	35252134	35258182	H624	340	0	211	0	Yes
1	35900732	35901470	H482	1171	1	750	1	No
1	37493602	37498546	H997	262	0	1147	1	Yes
1	37906672	37907908	H269	571	0.123	859	1	No
1	39090146	39092078	H321	766	1	85	0	Yes
1	39231283	39234108	H471	813	1	607	0.502	Yes
1	39356496	39359436	H675	726	1	696	1	No
1	40033996	40034898	H3	598	0.963	207	0	Yes
1	40408934	40410680	H115	341	0	907	1	No
1	40411136	40413990	H312	733	1	980	1	No
1	40423452	40425634	H291	507	0	746	1	Yes
1	42764330	42765016	H59	748	1	856	1	No
1	48354254	48355286	H1035	459	0	1241	1	No
1	48355380	48355718	H759	1124	1	1208	1	No
1	48355772	48356412	H637	1264	1	1060	1	No
1	49002376	49003952	H561	682	1	817	1	No
1	50394866	50395964	H1228	193	0	1162	1	No
1	51398462	51400588	H1181	335	0	773	1	No
1	53326720	53333275	H1084	588	0.788	798	1	No
1	54025096	54028806	H39	697	1	471	0	Yes
1	54088828	54090004	H1191	363	0	1269	1	No
1	54820514	54821822	H446	22	0	34	0	No
1	55257709	55259818	H201	513	0	513	0	No
1	55260354	55261026	H37	25	0	524	0	No
1	56038113	56038826	H340	345	0	759	1	No
1	59106226	59108638	H184	144	0	538	0	No
1	59116454	59117843	H778	1051	1	1070	1	No
1	59118524	59119574	H604	818	1	1079	1	No
1	59340661	59342730	H496	562	0.154	710	1	No
1	60676708	60678898	H406	1204	1	920	1	No
1	62856624	62857914	H346	691	1	64	0	No
1	64922226	64924067	H42	381	0	208	0	No
1	66025282	66026316	H343	773	1	851	1	No
1	67345322	67345806	H959	126	0	1311	1	No
1	69919616	69920608	H1151	647	1	379	0	No
1	75381298	75383072	H720	615	0.988	500	0	No
1	78650800	78653504	H596	135	0	458	0	No
1	78724276	78725346	H333	800	1	140	0	No
1	80739182	80740408	H1068	350	0	990	1	No
1	82151550	82152553	H390	522	0	729	1	No
1	84251854	84253245	H1148	275	0	620	0.997	No
1	84447698	84448918	H648	871	1	553	0	No
1	86148462	86150594	H579	458	0	1087	1	No
1	86325157	86328034	H36	1114	1	19	0	No
1	86767601	86768286	H212	406	0	1041	1	No
1	87718858	87719456	H91	1027	1	70	0	No
1	88693280	88693906	H377	1178	1	702	1	No
1	89941416	89942306	H70	883	1	75	0	Yes
1	89955528	89957949	H620	1115	1	412	0	No
1	91992012	91992194	H1004	1300	1	1319	1	No
1	92071966	92072316	H1016	634	1	1198	1	No
1	92737474	92738610	H409	428	0	360	0	No
1	93211854	93214184	H422	693	1	812	1	No
1	95153142	95153952	H238	161	0	613	0.672	No
1	97453960	97455886	H1249	560	0.106	1196	1	No
1	100702172	100704320	H1185	410	0	763	1	No
1	100705255	100708424	H1023	1024	1	1036	1	No
1	102344948	102346652	H1242	287	0	1015	1	No
1	103984328	103985188	H1281	453	0	766	1	No
1	105971394	105974368	H1154	793	1	1202	1	No
1	115217173	115218676	H698	299	0	272	0	No
1	119792532	119793450	H244	439	0	55	0	No
1	120936600	120938058	H570	288	0	321	0	No
1	121867184	121868206	H111	1026	1	33	0	No
1	131513578	131514428	H405	375	0	4	0	No
1	137255420	137256418	H233	554	0.071	102	0	No
1	137652331	137653320	H915	34	0	154	0	No
1	141187510	141188284	H110	269	0	341	0	No
1	141416586	141417558	H1161	558	0.094	735	1	No
1	148265606	148266830	H123	1023	1	177	0	No
1	148502340	148503150	H1129	411	0	719	1	No
1	148821501	148821984	H697	354	0	193	0	No
1	148832622	148833441	H669	1053	1	434	0	No
1	149188182	149189838	H334	810	1	245	0	No
1	149450460	149451668	H776	595	0.962	509	0	No
1	150416632	150417802	H348	194	0	182	0	No
1	150696042	150696890	H468	966	1	322	0	No
1	163425382	163426360	H320	364	0	179	0	No
1	164221830	164222710	H114	789	1	46	0	No
1	166139494	166140343	H550	353	0	828	1	Yes
1	167319268	167320088	H1150	235	0	923	1	No
1	168126596	168127376	H96	1183	1	52	0	No
1	169187922	169189910	H814	237	0	631	0.982	No
1	170792653	170793395	H67	1174	1	126	0	No
1	171229932	171230611	H208	797	1	972	1	No
1	174670278	174671371	H833	400	0	496	0	No
1	179538856	179541678	H166	491	0	494	0	No
1	180254688	180257002	H990	1117	1	1076	1	No
1	185557644	185558328	H432	1050	1	443	0	No
1	191762316	191762844	H714	973	1	899	1	No
1	191772218	191774329	H253	2	0.041	1061	1	Yes
1	194347326	194351606	H1065	792	1	603	0.295	Yes
1	195303939	195305143	H51	967	1	456	0	No
1	197055292	197057701	H647	713	1	850	1	No
1	197630794	197632094	H767	968	1	476	0	No
1	200652296	200652792	H632	106	0	1261	1	Yes
1	200652935	200654268	H1119	167	0	602	0.263	No
1	200663368	200664728	H1293	26	0	573	0	No
1	200787045	200790222	H628	705	1	1106	1	No
1	200884142	200887068	H1169	622	0.994	863	1	No
1	201877120	201878404	H787	201	0	129	0	No
1	202115780	202117597	H140	535	0.027	133	0	No
1	204391470	204392942	H448	91	0	48	0	No
1	204608306	204609996	H746	388	0	1118	1	No
1	210187586	210189226	H433	1208	1	487	0	No
1	213696868	213697342	H508	1229	1	149	0	No
1	213697540	213698338	H27	798	1	337	0	Yes
1	214776424	214776982	H1158	1001	1	623	0.987	No
1	217824220	217825130	H1117	165	0	973	1	No
1	222402410	222403418	H1286	30	0	728	1	No
1	223070690	223071762	H608	750	1	224	0	No
1	227161916	227164018	H1269	1187	1	1082	1	No
1	227361452	227364502	H846	389	0	915	1	Yes
1	227863674	227866143	H873	827	1	777	1	Yes
1	229654468	229655246	H577	120	0	1037	1	No
1	229902155	229902986	H472	1007	1	847	1	No
1	231950640	231951492	H1024	466	0	336	0	No
1	234388476	234389148	H663	756	1	784	1	No
1	234979190	234980246	H941	645	1	545	0	No
1	236253320	236253846	H857	840	1	1108	1	No
1	236311706	236312444	H336	74	0	551	0	No
1	241003528	241007210	H1109	138	0	1103	1	No
1	241028546	241029682	H881	1220	1	705	1	No
1	246428543	246430348	H339	1170	1	225	0	No
1	248598910	248600098	H974	183	0	629	0.986	No
1	252802193	252804582	H426	1104	1	956	1	No
1	252952756	252953479	H905	1280	1	876	1	No
1	255417938	255418881	H1104	72	0	466	0	No
1	255870858	255873689	H1131	443	0	894	1	No
1	257354352	257357746	H499	895	1	816	1	No
1	262555338	262555851	H1155	640	1	1259	1	No
1	262556112	262558186	H60	139	0	518	0	No
1	265127962	265128650	H851	255	0	439	0	No
1	265483294	265484156	H281	1021	1	260	0	No
1	270483224	270485693	H1233	564	0.158	1137	1	No
1	270860553	270861974	H960	1120	1	477	0	Yes
1	270978404	270981173	H1259	614	0.99	1068	1	Yes
1	271210256	271211154	H1317	481	0	807	1	No
1	271222542	271223608	H133	1282	1	571	0	No
1	273467619	273469122	H45	1301	1	109	0	No
1	275463460	275465208	H777	1016	1	636	0.965	Yes
1	276530877	276531674	H623	1165	1	1030	1	Yes
1	277122816	277126862	H1214	480	0	892	1	Yes
1	277127078	277129562	H718	510	0	384	0	Yes
1	277444353	277446504	H1037	1189	1	1026	1	No
1	277893744	277894700	H1240	426	0	1167	1	Yes
1	279333358	279335202	H578	325	0	1091	1	Yes
1	279927820	279928880	H1312	198	0	1157	1	Yes
1	279929204	279931438	H396	747	1	935	1	No
1	279947098	279947483	H798	1030	1	438	0	No
1	281222728	281223156	H655	238	0	1246	1	No
1	281223316	281225106	H1266	1002	1	891	1	Yes
1	282497496	282498366	H1309	699	1	1031	1	No
1	283124530	283125510	H183	719	1	498	0	No
1	285313014	285314372	H504	983	1	144	0	Yes
1	286743556	286745264	H597	256	0	428	0	Yes
1	286745634	286746264	H215	1257	1	394	0	No
1	286746414	286747226	H1226	338	0	1107	1	Yes
1	287060532	287061744	H308	378	0	61	0	No
1	287061936	287064208	H1248	42	0	1018	1	No
1	287596862	287599688	H349	217	0	1034	1	Yes
1	287599865	287601030	H983	321	0	761	1	No
1	291162346	291164200	H150	975	1	825	1	No
1	291552991	291556086	H289	626	0.996	138	0	No
1	291562550	291562899	H945	1258	1	1023	1	No
1	292774158	292774682	H525	1151	1	1180	1	No
1	298999516	299000088	H825	1141	1	1183	1	No
1	301302656	301303680	H1211	950	1	1292	1	Yes
10	1653536	1654630	H176	548	0.032	21	0	No
10	3585466	3587216	H674	1138	1	528	0	No
10	6626036	6627476	H490	992	1	802	1	No
10	10406302	10407764	H828	670	1	566	0	No
10	12854830	12855816	H967	208	0	904	1	No
10	16233382	16234440	H29	1015	1	91	0	No
10	23950448	23951230	H1236	920	1	878	1	No
10	24110404	24111639	H1140	731	1	398	0	No
10	24354238	24355456	H911	219	0	165	0	No
10	25480964	25482196	H747	701	1	164	0	No
10	30601423	30602202	H119	579	0.266	248	0	No
10	31542864	31544016	H1099	374	0	526	0	No
10	34317702	34318352	H694	65	0	411	0	No
10	35105094	35105599	H678	1256	1	1154	1	No
10	35105970	35106444	H917	596	0.96	1280	1	No
10	35106896	35107744	H725	298	0	1114	1	No
10	35480267	35481321	H790	143	0	59	0	No
10	35947212	35948350	H841	555	0.067	967	1	No
10	36138024	36139136	H766	812	1	552	0	No
10	39277739	39278910	H563	1041	1	469	0	No
10	39314096	39315106	H47	1276	1	11	0	No
10	42751231	42752474	H824	939	1	748	1	No
10	44460414	44461644	H1133	721	1	886	1	No
10	45008146	45009038	H1232	209	0	1136	1	No
10	45325948	45327538	H1128	145	0	854	1	No
10	50851354	50852426	H686	843	1	299	0	No
10	50875796	50877164	H864	468	0	689	1	No
10	53883680	53884214	H435	990	1	1233	1	No
10	54559038	54560230	H764	77	0	88	0	No
10	54573442	54574714	H744	79	0	300	0	No
10	54994126	54995416	H395	213	0	134	0	No
10	55276986	55278468	H564	385	0	940	1	Yes
10	55814092	55815392	H726	307	0	421	0	No
10	55828332	55829646	H257	239	0	419	0	No
10	55977630	55978396	H539	351	0	519	0	No
10	58749436	58750426	H667	487	0	506	0	No
10	61289382	61290742	H88	942	1	229	0	No
10	61532560	61533696	H486	1277	1	1133	1	No
10	63786522	63787103	H1047	1036	1	1243	1	No
10	64623108	64623757	H722	215	0	1227	1	No
10	68130756	68132106	H1273	300	0	402	0	No
10	72569943	72570634	H210	35	0	20	0	No
10	76547222	76550210	H659	370	0	258	0	No
10	76616604	76617523	H495	547	0.036	1086	1	Yes
10	76618082	76620244	H16	121	0	347	0	Yes
10	76625992	76627300	H867	644	1	427	0	Yes
10	79462428	79463860	H892	1149	1	1249	1	No
10	83828964	83829629	H260	1140	1	228	0	No
10	83842806	83843994	H614	420	0	287	0	No
10	87304212	87305750	H999	333	0	584	0	No
10	87316502	87317530	H15	1043	1	123	0	No
10	87775742	87776604	H347	503	0	268	0	No
10	94142587	94143302	H820	1224	1	776	1	No
10	94143424	94144116	H1308	1074	1	1067	1	No
10	94862906	94864420	H569	96	0	53	0	No
10	95438630	95439812	H898	205	0	464	0	No
10	96593938	96595210	H384	1265	1	425	0	No
10	96912652	96913884	H730	316	0	598	0.165	No
10	97176098	97176981	H135	394	0	155	0	No
10	97817278	97818666	H727	230	0	648	1	No
10	103794104	103795764	H816	1237	1	924	1	No
10	110739434	110740756	H101	1065	1	217	0	No
10	113915588	113916380	H373	981	1	495	0	No
10	115191608	115192710	H701	632	0.997	308	0	No
10	118515105	118516179	H978	876	1	1266	1	No
10	120231148	120231881	H141	526	0	808	1	No
10	122001794	122002860	H341	1263	1	714	1	No
10	123353954	123354958	H413	1039	1	936	1	Yes
10	123355588	123357254	H280	529	0	988	1	Yes
10	127711337	127713241	H1254	842	1	576	0	No
10	128443452	128444774	H256	698	1	285	0	No
10	134586536	134587129	H939	635	1	1263	1	Yes
10	134835562	134837288	H460	732	1	906	1	No
10	134934670	134937604	H837	777	1	609	0.541	No
10	137271242	137276370	H619	446	0	63	0	Yes
10	138877844	138878588	H575	717	1	505	0	No
10	139992602	139994383	H247	88	0	815	1	Yes
10	140316048	140317400	H1212	739	1	790	1	No
10	140644898	140645521	H288	1067	1	54	0	No
10	141800190	141802021	H519	15	0	25	0	Yes
10	142342848	142343856	H467	225	0	316	0	No
10	142427948	142429842	H1304	21	0	588	0	Yes
10	142606614	142610246	H1093	324	0	342	0	Yes
10	142613086	142617100	H733	405	0	127	0	Yes
10	143363362	143364048	H1077	409	0	1303	1	No
10	144716298	144719510	H558	959	1	231	0	No
10	145202846	145204756	H793	1090	1	675	1	Yes
10	145960152	145963016	H1311	78	0	1090	1	Yes
10	148620356	148622062	H817	709	1	712	1	Yes
10	149641862	149642701	H113	600	0.98	65	0	No
2	1687384	1689208	H848	723	1	1296	1	Yes
2	1947265	1949180	H870	778	1	203	0	No
2	2241038	2245952	H924	590	0.9	917	1	Yes
2	4271600	4273708	H400	253	0	713	1	Yes
2	4436470	4437808	H1066	953	1	634	0.973	No
2	4976068	4976612	H77	1242	1	28	0	No
2	5181496	5183714	H832	291	0	755	1	Yes
2	6312624	6314482	H379	31	0	327	0	No
2	6691552	6693066	H806	293	0	332	0	No
2	8459854	8461704	H511	814	1	708	1	Yes
2	10578188	10579368	H926	874	1	861	1	No
2	10902757	10904014	H696	447	0	348	0	No
2	13431932	13434023	H102	175	0	757	1	No
2	13922506	13923488	H680	457	0	1250	1	No
2	13923621	13924824	H1088	1313	1	1189	1	Yes
2	14432522	14433734	H1087	1240	1	1251	1	No
2	14702214	14703394	H194	434	0	799	1	No
2	14782002	14782680	H1195	44	0	1289	1	Yes
2	15320646	15322636	H1017	593	0.946	371	0	Yes
2	15528300	15531068	H533	87	0	1166	1	Yes
2	15675705	15680345	H344	463	0	585	0	No
2	18307970	18310868	H204	427	0	555	0	Yes
2	19547054	19547868	H672	765	1	1217	1	Yes
2	19550830	19552724	H167	568	0.164	804	1	No
2	20346238	20346992	H705	1126	1	1151	1	No
2	20471572	20472086	H866	775	1	448	0	No
2	20473406	20474100	H1225	214	0	1247	1	No
2	20646182	20646944	H40	1071	1	147	0	No
2	21323822	21326346	H474	482	0	926	1	No
2	21643435	21645476	H211	511	0	502	0	No
2	23020063	23025092	H859	258	0	334	0	No
2	23332573	23333860	H1301	695	1	888	1	No
2	23366182	23366958	H1261	5	0	1256	1	Yes
2	23515159	23516522	H192	1062	1	355	0	No
2	24282278	24283870	H849	1305	1	1100	1	Yes
2	24284078	24285216	H1224	362	0	1285	1	Yes
2	24481792	24482538	H565	987	1	715	1	No
2	25007910	25013050	H420	704	1	1160	1	Yes
2	25169933	25170758	H196	1307	1	373	0	No
2	26844114	26845248	H423	352	0	135	0	No
2	27645401	27646019	H452	1191	1	106	0	No
2	28965532	28967742	H226	17	0	914	1	Yes
2	29145392	29146312	H378	855	1	736	1	No
2	29170610	29172457	H72	1159	1	481	0	Yes
2	30202286	30203373	H410	532	0.004	56	0	No
2	30297578	30298962	H540	339	0	73	0	No
2	30459470	30462952	H195	301	0	1004	1	Yes
2	32437100	32438558	H104	1216	1	406	0	No
2	32496059	32498670	H224	857	1	725	1	No
2	34893552	34896016	H1247	396	0	1024	1	No
2	38422350	38423472	H185	1278	1	408	0	No
2	41773828	41777322	H737	630	0.996	122	0	Yes
2	42563474	42564382	H617	469	0	991	1	No
2	43025979	43027346	H116	715	1	399	0	Yes
2	43973744	43974570	H1182	1022	1	901	1	Yes
2	44512646	44514302	H221	1167	1	635	0.97	No
2	46918878	46920268	H904	892	1	721	1	No
2	47111338	47113480	H1127	1252	1	947	1	Yes
2	48089056	48090198	H1223	493	0	890	1	No
2	49241444	49243312	H654	872	1	668	1	No
2	49255569	49258739	H1200	1042	1	1021	1	No
2	51958280	51959235	H1265	1019	1	1255	1	No
2	53783504	53784540	H264	1195	1	265	0	No
2	54581850	54582642	H750	1248	1	733	1	No
2	55384310	55385304	H387	597	0.963	263	0	No
2	55873198	55874130	H268	1109	1	510	0	No
2	55988246	55989101	H434	292	0	167	0	No
2	59580430	59581598	H801	1068	1	595	0.026	No
2	61494716	61495896	H251	675	1	97	0	No
2	61551453	61552398	H554	1096	1	1042	1	No
2	62320715	62322046	H975	538	0.033	1270	1	No
2	62372610	62374949	H956	585	0.42	593	0.017	No
2	62810384	62812154	H50	176	0	704	1	No
2	62814328	62815452	H1025	309	0	844	1	No
2	63607057	63608048	H97	107	0	681	1	No
2	68925336	68926498	H986	737	1	467	0	No
2	71571322	71571889	H1054	1017	1	1181	1	No
2	71572494	71573290	H985	877	1	1190	1	Yes
2	74346570	74347476	H970	390	0	349	0	No
2	75487998	75489444	H1186	989	1	669	1	No
2	81389954	81390706	H385	365	0	10	0	No
2	88133980	88135833	H888	847	1	803	1	No
2	88204198	88204953	H602	703	1	195	0	No
2	88467253	88469288	H950	1207	1	1197	1	No
2	90417513	90418498	H181	940	1	111	0	No
2	99695278	99696125	H353	53	0	389	0	No
2	101253052	101254113	H587	771	1	437	0	No
2	105822690	105823144	H370	931	1	460	0	No
2	106239078	106239944	H103	448	0	171	0	No
2	106340354	106341214	H1079	247	0	478	0	No
2	109086082	109087157	H710	473	0	51	0	No
2	120811638	120812772	H938	621	0.989	338	0	No
2	123117710	123118602	H441	516	0	26	0	No
2	124004354	124005080	H481	1089	1	624	0.985	No
2	125505616	125506782	H236	730	1	639	0.989	No
2	130868372	130869453	H30	171	0	367	0	No
2	131137558	131138762	H380	623	0.996	764	1	No
2	132181454	132182412	H1060	150	0	771	1	No
2	133614933	133616163	H1218	520	0	909	1	No
2	136025742	136026870	H679	784	1	1001	1	No
2	138547352	138548673	H1001	657	1	818	1	No
2	143383084	143384582	H729	68	0	146	0	No
2	143845590	143846411	H581	1197	1	918	1	Yes
2	143846550	143847202	H893	945	1	1096	1	No
2	144534324	144535098	H240	454	0	69	0	No
2	144960111	144961416	H589	455	0	927	1	No
2	145691198	145692174	H642	61	0	698	1	No
2	150617558	150618116	H984	928	1	1300	1	No
2	153965720	153967160	H190	337	0	18	0	No
2	156773956	156774956	H656	155	0	794	1	No
2	162584664	162585578	H309	1010	1	237	0	No
2	172073492	172075412	H1197	248	0	1003	1	No
2	172273291	172274489	H610	573	0.118	99	0	No
2	178215644	178216687	H245	862	1	353	0	No
2	182289074	182289834	H124	629	0.996	124	0	No
2	182931954	182932813	H177	186	0	45	0	No
2	184220322	184221210	H1055	902	1	661	1	No
2	184926208	184927188	H1299	46	0	1168	1	No
2	185988623	185989953	H82	663	1	345	0	No
2	189017949	189018012	H120	1318	1	66	0	No
2	189018060	189019204	H136	934	1	35	0	No
2	194123988	194127776	H1063	432	0	690	1	No
2	194128158	194129124	H708	912	1	1187	1	No
2	195300324	195301918	H1018	361	0	1053	1	No
2	197659566	197660724	H84	819	1	110	0	No
2	198183022	198185966	H772	982	1	732	1	No
2	198482314	198484424	H1267	804	1	1094	1	No
2	204895624	204897062	H875	1013	1	570	0	No
2	205246741	205247130	H988	1059	1	1058	1	No
2	208573788	208575116	H367	285	0	786	1	No
2	210209156	210210176	H827	734	1	885	1	No
2	210798916	210800783	H130	1014	1	752	1	No
2	211506382	211507536	H1168	536	0.023	800	1	No
2	212909859	212912568	H921	56	0	270	0	No
2	213756204	213757202	H318	1084	1	910	1	No
2	214084900	214086024	H616	403	0	1267	1	No
2	214794386	214795446	H922	1031	1	1002	1	No
2	214995696	214996044	H1270	700	1	1254	1	No
2	215369288	215370323	H376	206	0	415	0	No
2	218545810	218547332	H273	572	0.117	619	0.99	Yes
2	220609138	220610550	H372	146	0	779	1	No
2	220612202	220613468	H1246	964	1	751	1	Yes
2	221474714	221476313	H1110	673	1	1213	1	No
2	227491758	227493027	H335	868	1	605	0.404	No
2	230637658	230638404	H241	702	1	335	0	No
2	233244236	233245255	H815	1260	1	682	1	No
2	239850938	239852427	H168	844	1	292	0	No
2	242889714	242890993	H980	157	0	121	0	No
3	442861	443840	H163	767	1	266	0	No
3	2703704	2705094	H972	1156	1	1230	1	No
3	2705350	2707250	H1176	423	0	563	0	Yes
3	2759728	2760148	H219	1266	1	295	0	No
3	3070438	3071266	H964	575	0.196	826	1	No
3	4996078	4996698	H193	889	1	572	0	No
3	5760220	5762860	H1005	845	1	370	0	No
3	7089855	7092162	H702	282	0	578	0	No
3	7116904	7118098	H492	1219	1	157	0	No
3	8477326	8477714	H1097	1098	1	1141	1	No
3	9467141	9468244	H66	328	0	178	0	No
3	9776206	9778021	H713	592	0.951	1035	1	No
3	9892762	9893716	H652	525	0	1078	1	Yes
3	10970964	10972120	H810	795	1	233	0	No
3	11692572	11693770	H1120	204	0	512	0	Yes
3	15004532	15005928	H1102	543	0.037	685	1	No
3	15917526	15918508	H248	972	1	252	0	No
3	16001415	16003620	H791	910	1	549	0	No
3	18222984	18223864	H246	923	1	297	0	No
3	19067254	19068946	H1285	898	1	1116	1	No
3	21001756	21003254	H464	236	0	1242	1	No
3	22106602	22107442	H1291	1	0.063	1148	1	No
3	22108078	22109096	H263	108	0	581	0	No
3	22151323	22151806	H305	1228	1	663	1	No
3	23435502	23436260	H62	102	0	423	0	No
3	23656868	23657960	H502	151	0	474	0	No
3	24840926	24841240	H551	407	0	1112	1	No
3	27105508	27106220	H307	523	0	872	1	No
3	27106990	27108850	H386	649	1	772	1	No
3	28823288	28826452	H1207	218	0	971	1	No
3	28826877	28827368	H1071	996	1	1237	1	No
3	29661286	29662712	H152	1245	1	382	0	No
3	34411306	34411588	H834	601	0.973	1309	1	No
3	40893044	40894477	H493	685	1	49	0	No
3	41319770	41320432	H1253	1052	1	1191	1	Yes
3	46765837	46766634	H1320	33	0	686	1	No
3	47889526	47891370	H691	838	1	1149	1	No
3	47902036	47902702	H1026	841	1	1301	1	No
3	47902844	47903730	H622	182	0	329	0	No
3	48869022	48869926	H148	478	0	403	0	No
3	49194346	49196110	H803	1137	1	1093	1	No
3	49349366	49350648	H595	376	0	317	0	No
3	52898430	52901182	H52	419	0	404	0	No
3	54788558	54789871	H555	531	0	175	0	No
3	58127298	58128368	H534	1064	1	278	0	No
3	58893870	58894660	H779	1142	1	1124	1	No
3	59060958	59062235	H1124	499	0	848	1	No
3	65329030	65329742	H1298	639	1	1284	1	No
3	67308270	67309108	H807	1119	1	1178	1	No
3	67385956	67386688	H721	965	1	774	1	No
3	67526152	67527288	H947	878	1	727	1	No
3	69809116	69810508	H118	252	0	41	0	No
3	71109668	71110056	H756	1185	1	1281	1	No
3	85324628	85325272	H908	1297	1	1101	1	No
3	87055050	87056240	H948	815	1	691	1	No
3	87794108	87795132	H401	1160	1	227	0	No
3	88121466	88122668	H1020	216	0	680	1	No
3	89409662	89411207	H1132	582	0.358	637	0.955	No
3	90687944	90688938	H1295	1161	1	590	0	No
3	90795744	90796678	H640	591	0.942	298	0	No
3	91206900	91208172	H1257	1025	1	977	1	No
3	96518812	96519374	H477	659	1	445	0	No
3	96669730	96670496	H73	1155	1	84	0	No
3	99529532	99530818	H854	1003	1	667	1	No
3	100548580	100549793	H512	231	0	36	0	No
3	100621472	100622539	H365	210	0	1199	1	No
3	100705158	100706348	H1012	867	1	789	1	No
3	100963876	100965082	H1274	569	0.141	422	0	No
3	102064572	102065904	H213	173	0	226	0	No
3	106301058	106302424	H146	936	1	191	0	No
3	113455900	113457190	H1067	170	0	833	1	No
3	115869420	115870733	H324	422	0	23	0	No
3	116358792	116360064	H615	869	1	40	0	No
3	116404906	116406330	H487	551	0.053	98	0	No
3	116432971	116434138	H501	259	0	504	0	No
3	117576596	117577082	H850	129	0	745	1	Yes
3	117578492	117578894	H979	1317	1	1165	1	No
3	118757166	118757638	H138	486	0	462	0	No
3	121373164	121373652	H717	553	0.061	241	0	No
3	121376268	121377772	H1319	528	0	711	1	No
3	122491127	122492302	H491	758	1	242	0	No
3	126127018	126128042	H809	1231	1	933	1	No
3	127667197	127668934	H687	327	0	27	0	No
3	127684146	127685636	H711	369	0	277	0	No
3	127882590	127883722	H631	958	1	293	0	No
3	127959024	127959790	H769	136	0	400	0	No
3	128051502	128052086	H633	1134	1	1077	1	No
3	128633915	128635562	H920	1209	1	198	0	Yes
3	128759134	128760269	H126	440	0	5	0	No
3	136388938	136390296	H1134	132	0	197	0	No
3	139603876	139604513	H1174	683	1	1304	1	No
3	148886255	148887156	H876	799	1	407	0	No
3	150814842	150816196	H1043	55	0	656	1	No
3	150961205	150963664	H328	727	1	654	1	No
3	153468962	153470816	H85	164	0	472	0	No
3	157756488	157758988	H1231	125	0	939	1	No
3	159783118	159783514	H1262	1271	1	1287	1	No
3	159783656	159784121	H461	1283	1	221	0	No
3	159784304	159784849	H969	1296	1	767	1	No
3	160685286	160685875	H1142	1047	1	1228	1	No
3	161413265	161417358	H755	925	1	845	1	No
3	161478877	161481251	H404	537	0.021	1081	1	Yes
3	163294410	163295786	H1103	921	1	900	1	No
3	163734806	163735664	H954	1299	1	769	1	Yes
3	163735764	163737814	H1064	604	0.976	1020	1	No
3	167192740	167195078	H6	47	0	304	0	No
3	168321354	168322648	H202	938	1	793	1	No
3	168322823	168323226	H1143	1203	1	1209	1	No
3	168482462	168484812	H936	380	0	1045	1	Yes
3	168498453	168500123	H1178	926	1	658	1	No
3	169015442	169017258	H360	488	0	597	0.142	Yes
3	169021598	169022168	H456	745	1	1169	1	No
3	170035200	170036143	H206	27	0	829	1	Yes
3	171349882	171351164	H107	104	0	877	1	No
3	171351504	171351654	H912	1279	1	1305	1	No
3	171352424	171352604	H171	1320	1	430	0	No
3	171352712	171353146	H627	18	0	1109	1	No
3	173083222	173084344	H699	315	0	320	0	No
3	173086863	173088485	H217	557	0.068	534	0	No
3	173129168	173130833	H1091	763	1	599	0.148	Yes
3	174537054	174540106	H1135	20	0	677	1	No
3	174547200	174549078	H109	476	0	396	0	No
3	175346024	175347096	H704	686	1	174	0	No
3	175445924	175446722	H1204	1175	1	1224	1	No
3	176928204	176929208	H191	402	0	387	0	Yes
3	178097468	178099588	H1244	790	1	868	1	Yes
3	178901720	178902667	H516	221	0	1113	1	Yes
3	178918170	178919739	H643	517	0	612	0.651	No
3	179138552	179139476	H1180	1029	1	1317	1	Yes
3	180466782	180467728	H506	113	0	523	0	No
3	180833008	180834298	H117	787	1	611	0.661	No
3	180841346	180844194	H153	95	0	535	0	Yes
3	180975204	180976156	H262	993	1	606	0.432	No
3	181550702	181552130	H1141	1056	1	1032	1	No
3	182311478	182314337	H542	1101	1	836	1	No
3	182678058	182679108	H695	368	0	981	1	No
3	182975628	182976892	H1092	616	0.985	618	0.984	No
3	185718836	185720506	H143	760	1	820	1	No
3	187212082	187216704	H2	149	0	128	0	No
3	187334369	187338331	H22	346	0	470	0	Yes
3	187914964	187916970	H158	294	0	670	1	No
3	189057536	189058830	H429	505	0	1126	1	No
3	190351682	190352795	H315	437	0	361	0	No
3	193873760	193876312	H1159	382	0	659	1	No
3	194804090	194805474	H635	998	1	797	1	No
3	196777884	196780695	H771	978	1	608	0.495	No
3	198711108	198712964	H961	744	1	1104	1	No
3	198722768	198726502	H913	450	0	1069	1	Yes
3	198730741	198733532	H1238	197	0	870	1	Yes
3	198898890	198900768	H706	1107	1	533	0	Yes
3	199165487	199167708	H1234	280	0	822	1	Yes
3	201089580	201092129	H329	1163	1	429	0	No
3	201381074	201382400	H1080	168	0	678	1	No
3	202425290	202426154	H1095	189	0	703	1	No
3	202426563	202427424	H1314	179	0	1312	1	No
3	202736204	202739550	H1152	611	0.978	929	1	Yes
3	204041082	204043478	H1076	187	0	997	1	No
3	205143222	205144758	H1121	254	0	716	1	Yes
3	206040960	206043206	H63	888	1	501	0	Yes
3	207713360	207717342	H20	741	1	417	0	No
3	208313336	208315818	H87	415	0	362	0	No
3	208804430	208804748	H1130	1164	1	1207	1	No
3	210076903	210078362	H952	1168	1	1298	1	Yes
3	211312112	211316208	H932	1136	1	1013	1	Yes
3	214574146	214576384	H438	1116	1	857	1	No
3	214767548	214768810	H1202	887	1	1204	1	No
3	214815992	214816588	H552	586	0.662	1219	1	No
3	215438348	215440086	H178	425	0	862	1	Yes
3	216409576	216411842	H397	1083	1	1212	1	Yes
3	217079539	217086446	H1153	289	0	1140	1	No
3	217283502	217284360	H414	212	0	1089	1	Yes
3	225323536	225328368	H795	349	0	740	1	Yes
3	227284862	227288894	H1085	9	0	674	1	No
3	228429338	228431148	H1250	904	1	950	1	Yes
3	234129280	234130564	H751	864	1	1248	1	No
4	3676680	3679042	H1318	11	0	1123	1	No
4	4526580	4527315	H151	1094	1	414	0	No
4	4615236	4616432	H222	854	1	397	0	Yes
4	4665478	4666502	H458	692	1	238	0	No
4	4789498	4790202	H313	648	1	1095	1	No
4	4790425	4790678	H865	1214	1	1310	1	No
4	6857192	6857694	H284	1032	1	185	0	No
4	8256908	8257425	H375	1157	1	968	1	No
4	12741770	12742328	H1199	497	0	1231	1	No
4	18651500	18651944	H651	875	1	1223	1	No
4	18701168	18701820	H955	492	0	1239	1	No
4	18773531	18774792	H33	1081	1	103	0	No
4	22771064	22773826	H442	833	1	567	0	No
4	24900520	24901596	H1049	1006	1	788	1	Yes
4	26259334	26260344	H381	3	0.013	50	0	No
4	26603574	26604230	H287	398	0	16	0	No
4	27938067	27939410	H450	314	0	645	1	No
4	30602528	30603244	H53	1234	1	108	0	No
4	30889954	30890992	H588	359	0	536	0	No
4	32704610	32705960	H1208	220	0	841	1	No
4	32706100	32706697	H861	1274	1	1119	1	No
4	33838994	33840748	H1237	565	0.126	1234	1	No
4	35590372	35591404	H887	566	0.107	447	0	No
4	36352834	36354662	H1175	599	0.982	873	1	No
4	38099479	38100984	H283	1243	1	390	0	Yes
4	40917884	40919517	H745	372	0	95	0	No
4	42442124	42443444	H927	1255	1	1138	1	Yes
4	44457100	44458218	H154	489	0	196	0	No
4	49051230	49052543	H1105	612	0.972	858	1	No
4	49257770	49258413	H855	1295	1	989	1	Yes
4	52310980	52312234	H1086	1180	1	1170	1	No
4	56200548	56201757	H56	1128	1	101	0	Yes
4	58044886	58046154	H489	508	0	172	0	No
4	65697972	65699161	H556	76	0	326	0	No
4	69217488	69218190	H505	1011	1	965	1	No
4	69256740	69257964	H425	613	0.989	96	0	No
4	73343000	73344244	H1014	421	0	491	0	No
4	74860604	74861397	H228	956	1	301	0	No
4	79102844	79104559	H1282	39	0	976	1	No
4	82128032	82128944	H198	502	0	94	0	No
4	82820360	82821476	H230	1049	1	1008	1	No
4	86254853	86255954	H369	1262	1	209	0	Yes
4	89639210	89639590	H1179	89	0	1144	1	No
4	89639968	89642402	H11	43	0	325	0	No
4	90663466	90664278	H483	84	0	71	0	No
4	91459896	91461031	H707	38	0	236	0	No
4	93753624	93754073	H748	1097	1	756	1	No
4	93760619	93761070	H34	1181	1	310	0	No
4	94906322	94907406	H99	281	0	739	1	Yes
4	96683098	96684175	H1106	805	1	842	1	No
4	113914350	113915450	H760	495	0	615	0.942	No
4	114790110	114790962	H918	1202	1	1046	1	No
4	118081770	118082982	H963	317	0	720	1	No
4	128553904	128555182	H688	441	0	281	0	No
4	130957542	130958776	H842	893	1	986	1	No
4	131252414	131253172	H266	951	1	107	0	No
4	134839150	134840423	H274	985	1	9	0	No
4	138530664	138531735	H919	930	1	647	1	No
4	141592290	141592821	H523	1310	1	375	0	No
4	141681244	141682568	H681	1038	1	67	0	No
4	142536722	142537658	H995	471	0	673	1	No
4	147333190	147333808	H424	618	0.985	1200	1	No
4	149969150	149970143	H871	584	0.38	811	1	No
4	151144778	151145733	H371	1077	1	723	1	No
4	152738326	152739558	H1136	899	1	1192	1	No
4	152942250	152943020	H507	273	0	697	1	No
4	153029236	153029978	H23	1106	1	125	0	No
4	154921796	154923402	H449	397	0	932	1	No
4	155244842	155246074	H83	154	0	488	0	No
4	158828532	158830171	H835	223	0	1111	1	No
4	159172886	159173496	H998	997	1	747	1	No
4	159178729	159179869	H428	320	0	205	0	No
4	159273377	159274460	H1239	264	0	1072	1	No
4	161513570	161513952	H916	498	0	1314	1	No
4	162343966	162346052	H607	277	0	240	0	No
4	162457002	162458242	H1006	607	0.986	895	1	No
4	165709108	165713460	H252	941	1	333	0	Yes
4	165713642	165714009	H1038	1319	1	1315	1	No
4	170316688	170317928	H544	544	0.039	357	0	No
4	170658526	170659822	H1288	367	0	871	1	No
4	174085552	174087626	H300	514	0	783	1	No
4	175608414	175609270	H802	665	1	1218	1	No
4	175852488	175857888	H584	137	0	583	0	Yes
4	175867498	175868768	H294	296	0	1025	1	No
4	175872236	175873692	H603	954	1	999	1	No
4	179115530	179116924	H852	13	0	351	0	No
4	180085552	180088510	H1203	988	1	1028	1	Yes
4	180573258	180574248	H398	286	0	418	0	No
4	181346790	181348738	H316	678	1	457	0	Yes
4	183168952	183171002	H880	1268	1	1097	1	No
4	183206405	183207308	H592	358	0	1052	1	Yes
4	183233014	183234075	H700	929	1	1134	1	No
4	183275344	183276216	H1070	651	1	1005	1	No
4	184798694	184800896	H295	130	0	760	1	Yes
4	184926396	184927302	H275	1311	1	132	0	No
4	185246750	185247924	H145	71	0	869	1	No
4	191502279	191503012	H765	974	1	1294	1	Yes
4	191754815	191755564	H1294	114	0	328	0	No
4	195322912	195323956	H239	475	0	31	0	No
4	196171956	196172908	H991	999	1	610	0.592	No
4	199292226	199293548	H1245	524	0	1278	1	Yes
4	199301862	199303310	H421	753	1	246	0	No
4	202026875	202028280	H521	1247	1	483	0	No
4	202170830	202171326	H886	36	0	391	0	No
4	209502423	209503184	H1156	1092	1	1252	1	Yes
4	209851372	209852128	H821	460	0	365	0	No
4	211765011	211766368	H447	774	1	577	0	No
4	213178262	213179366	H611	605	0.989	82	0	No
4	213584462	213585458	H1139	174	0	497	0	No
4	214547378	214548360	H229	1192	1	190	0	No
4	216475740	216477956	H1100	334	0	451	0	No
4	217338076	217339244	H768	811	1	368	0	No
4	217591413	217592308	H1072	866	1	511	0	No
4	218067016	218067802	H249	567	0.166	158	0	No
4	218231190	218232154	H95	610	0.98	374	0	No
4	218336499	218337318	H437	809	1	264	0	No
4	218477166	218477844	H668	1147	1	532	0	No
4	222434414	222435164	H361	1182	1	77	0	No
4	223167530	223168158	H1187	781	1	1016	1	No
4	226948210	226949348	H356	270	0	271	0	No
4	227453846	227454864	H322	971	1	136	0	No
4	229254702	229255503	H844	504	0	359	0	No
4	231581406	231581908	H78	1261	1	184	0	No
4	232077963	232078508	H625	1253	1	431	0	No
4	235649696	235649967	H605	109	0	1214	1	No
4	235673318	235673561	H657	28	0	1316	1	No
4	235674252	235674588	H186	347	0	974	1	No
4	237490098	237491352	H319	178	0	250	0	No
4	238337397	238339240	H532	263	0	381	0	No
4	238726025	238727282	H709	1289	1	996	1	Yes
4	239250788	239253914	H734	1190	1	718	1	No
4	240328276	240329090	H270	594	0.961	600	0.28	No
4	240549428	240551976	H600	477	0	1054	1	Yes
4	240558036	240559486	H1008	603	0.977	770	1	Yes
4	241259996	241262008	H1036	444	0	283	0	No
4	242217842	242218860	H1276	69	0	1158	1	No
4	242218926	242220042	H296	1290	1	539	0	No
4	242397306	242398582	H829	1205	1	1012	1	No
4	244807526	244810598	H860	986	1	1080	1	No
5	2487258	2488365	H485	1055	1	279	0	No
5	3623936	3625078	H872	342	0	1306	1	Yes
5	8419040	8420050	H1173	383	0	775	1	No
5	8621836	8623756	H4	98	0	315	0	Yes
5	12243192	12245372	H1210	123	0	1071	1	No
5	12366904	12369797	H1138	242	0	962	1	Yes
5	14101694	14103306	H661	807	1	1039	1	Yes
5	14169092	14171532	H76	100	0	234	0	Yes
5	15296155	15296610	H792	759	1	1084	1	No
5	16908276	16909472	H1000	1246	1	1225	1	No
5	17869544	17871823	H200	393	0	60	0	No
5	18563182	18564010	H142	718	1	311	0	No
5	18849314	18850244	H626	1008	1	730	1	No
5	21895084	21896448	H159	283	0	544	0	No
5	22835864	22837936	H330	636	1	843	1	No
5	27762399	27763154	H443	960	1	1164	1	No
5	28890042	28890470	H479	948	1	880	1	No
5	34839763	34840116	H670	249	0	1268	1	No
5	37679604	37680564	H770	85	0	810	1	No
5	38204242	38205288	H862	1135	1	344	0	No
5	42843518	42844654	H106	1267	1	166	0	No
5	43466201	43466854	H966	1194	1	952	1	No
5	43493514	43496040	H1284	127	0	1121	1	No
5	43496741	43500516	H996	416	0	568	0	No
5	44022312	44024421	H1094	429	0	837	1	No
5	44119458	44124912	H265	128	0	975	1	No
5	44974088	44976570	H509	1087	1	978	1	No
5	44977608	44979034	H566	83	0	1282	1	No
5	45629621	45630287	H161	801	1	392	0	No
5	50063533	50063856	H574	302	0	1308	1	Yes
5	50696742	50699348	H567	1012	1	819	1	No
5	51384506	51387194	H216	391	0	846	1	Yes
5	55116724	55118216	H811	949	1	1203	1	No
5	55221987	55223244	H122	1287	1	200	0	No
5	55488410	55491034	H1096	229	0	574	0	No
5	55861482	55862526	H1297	1078	1	1293	1	No
5	55885526	55886954	H465	464	0	604	0.328	No
5	56659948	56661788	H388	830	1	649	1	No
5	61276346	61277454	H847	1169	1	1286	1	No
5	61277655	61278506	H529	752	1	1128	1	No
5	65052510	65053496	H743	894	1	1014	1	No
5	65529446	65530660	H753	518	0	644	0.999	No
5	65584800	65586386	H1271	861	1	1176	1	No
5	77912686	77913276	H139	816	1	176	0	No
5	78687606	78688702	H235	449	0	1135	1	No
5	79804984	79805624	H475	834	1	665	1	No
5	80938612	80940830	H488	261	0	1221	1	No
5	81467216	81468470	H1045	674	1	626	0.989	No
5	81979999	81981186	H399	563	0.129	468	0	No
5	82987648	82989890	H535	1091	1	921	1	No
5	85115630	85116866	H417	451	0	893	1	Yes
5	85261510	85262730	H187	770	1	6	0	No
5	85377626	85378997	H528	318	0	388	0	No
5	86880256	86881584	H836	332	0	139	0	No
5	89369770	89373294	H1241	140	0	693	1	Yes
5	90210494	90211096	H1044	1222	1	1177	1	No
5	91710270	91710818	H131	1172	1	194	0	No
5	91963856	91966730	H1221	1150	1	1155	1	Yes
5	92666702	92667386	H345	1206	1	652	1	No
5	93147332	93148284	H923	295	0	223	0	No
5	95094062	95095422	H946	1315	1	1236	1	No
5	95095537	95096020	H1011	1093	1	1290	1	No
5	95096364	95099100	H391	384	0	955	1	No
5	96314236	96315378	H276	1118	1	372	0	No
5	96380558	96382079	H250	661	1	93	0	No
5	97480964	97482132	H1164	722	1	722	1	No
5	99902698	99903624	H901	994	1	386	0	No
5	101031608	101033091	H1209	413	0	621	0.994	No
5	109731764	109733238	H666	134	0	143	0	No
5	111445842	111446230	H874	1080	1	768	1	No
5	111605692	111606480	H28	344	0	8	0	No
5	112866366	112872779	H323	1076	1	945	1	No
5	113075420	113076452	H719	688	1	222	0	No
5	114869342	114870514	H612	1099	1	114	0	No
5	117431928	117433308	H1216	185	0	312	0	No
5	118489566	118491112	H484	64	0	239	0	No
5	122250502	122251572	H536	633	0.996	601	0.253	No
5	127248558	127249564	H214	602	0.967	74	0	No
5	130729166	130729934	H108	271	0	79	0	No
5	134279942	134280874	H645	483	0	257	0	No
5	134624326	134625404	H724	608	0.984	490	0	No
5	134837420	134839044	H818	530	0	385	0	No
5	136090070	136090864	H500	1069	1	426	0	No
5	139578576	139579480	H1189	735	1	969	1	No
5	139579808	139580332	H1061	541	0.045	954	1	No
5	141697254	141701042	H609	156	0	339	0	Yes
5	145208434	145209312	H943	900	1	737	1	No
5	145729304	145730267	H1122	1129	1	884	1	No
5	146490574	146491546	H740	276	0	151	0	No
5	146782858	146784192	H223	690	1	131	0	No
5	147449887	147451080	H451	92	0	204	0	No
5	147890538	147891162	H976	906	1	503	0	No
5	149545112	149545766	H64	694	1	170	0	No
5	149605588	149607058	H788	479	0	452	0	No
5	151933866	151934830	H840	655	1	485	0	No
5	152447454	152448372	H297	891	1	302	0	No
5	155065772	155066882	H1118	1285	1	948	1	No
5	165224652	165225580	H301	852	1	463	0	No
5	171397164	171398238	H112	519	0	286	0	No
5	171526944	171527708	H455	909	1	796	1	No
5	174497812	174498237	H735	1103	1	1185	1	No
5	174498410	174500110	H18	227	0	444	0	No
5	175234831	175238288	H1243	716	1	1088	1	Yes
5	184623300	184624323	H843	408	0	616	0.973	No
5	184825340	184853912	H407	1221	1	521	0	Yes
5	188607154	188608484	H653	911	1	1029	1	Yes
5	190310834	190313798	H1230	779	1	1033	1	Yes
5	194611301	194612510	H403	913	1	1153	1	No
5	195073419	195074468	H337	70	0	589	0	No
5	195180270	195181186	H1002	244	0	994	1	Yes
5	197268208	197269122	H736	1033	1	1215	1	No
5	197269300	197271804	H364	743	1	834	1	Yes
5	203110968	203114685	H147	1146	1	449	0	No
5	203114921	203118334	H463	712	1	416	0	No
5	204188130	204189480	H757	1044	1	951	1	No
5	204534798	204536444	H1163	742	1	1132	1	Yes
5	205475352	205479116	H494	885	1	309	0	Yes
5	206589372	206591588	H1183	540	0.038	1186	1	Yes
5	208463778	208466210	H1235	336	0	883	1	Yes
5	208739554	208740716	H621	266	0	343	0	No
5	210103102	210103758	H1307	133	0	1142	1	No
5	210104128	210104944	H1275	984	1	957	1	No
5	210145879	210147870	H38	521	0	554	0	No
5	211003332	211006754	H237	158	0	557	0	Yes
5	211171838	211175373	H1144	279	0	1174	1	Yes
5	211374073	211376242	H227	19	0	813	1	No
5	211396797	211399648	H689	668	1	982	1	Yes
5	211670328	211673912	H1137	379	0	983	1	Yes
5	212085552	212086884	H582	355	0	215	0	No
5	213274710	213277922	H7	159	0	350	0	Yes
5	213462524	213464826	H86	552	0.065	700	1	No
5	213907882	213909788	H225	377	0	687	1	Yes
5	214207598	214209848	H890	356	0	484	0	Yes
5	214714295	214715000	H358	1275	1	744	1	No
5	216125396	216127018	H10	304	0	255	0	Yes
5	218007632	218010082	H856	509	0	960	1	Yes
5	218495804	218497698	H1039	576	0.171	660	1	No
5	220390322	220392286	H220	191	0	992	1	Yes
5	220393024	220395997	H125	977	1	692	1	Yes
5	220956072	220958034	H1089	515	0	875	1	No
6	6877960	6879234	H355	837	1	37	0	No
6	8196306	8197450	H958	16	0	405	0	No
6	9099074	9100956	H1031	1060	1	879	1	No
6	19238447	19239296	H1030	808	1	364	0	No
6	20946864	20947938	H545	706	1	537	0	No
6	21207662	21208126	H763	1239	1	806	1	No
6	23012500	23016208	H374	751	1	2	0	No
6	23387792	23389622	H209	1199	1	159	0	No
6	24793764	24795660	H57	1212	1	105	0	No
6	26751470	26752865	H1206	32	0	486	0	No
6	26754088	26754942	H1	272	0	183	0	No
6	26779488	26780448	H392	825	1	1009	1	No
6	31228168	31229082	H277	484	0	43	0	No
6	33303362	33304096	H899	500	0	1275	1	No
6	33304817	33305564	H878	233	0	1265	1	No
6	33545718	33546964	H973	962	1	276	0	No
6	39614080	39615472	H473	494	0	117	0	No
6	41287882	41289082	H393	650	1	57	0	No
6	42181395	42182152	H784	886	1	638	0.988	No
6	43153778	43154639	H1112	4	0.001	499	0	No
6	43905000	43906178	H1041	496	0	410	0	No
6	49854224	49854971	H144	268	0	72	0	No
6	52252238	52252986	H68	1045	1	137	0	No
6	54617498	54618182	H928	67	0	911	1	No
6	54824102	54824958	H1019	424	0	87	0	No
6	55653580	55654280	H1188	666	1	280	0	No
6	56211362	56212773	H1219	660	1	1117	1	No
6	58123544	58126214	H457	780	1	743	1	No
6	61368062	61369360	H1292	687	1	928	1	No
6	63458130	63459442	H583	412	0	235	0	No
6	63873116	63873920	H826	45	0	694	1	No
6	64468856	64469837	H606	1145	1	192	0	No
6	65975033	65976296	H350	662	1	420	0	No
6	67630352	67631348	H75	1057	1	112	0	No
6	68452452	68454180	H618	1250	1	113	0	No
6	69719794	69720320	H1252	806	1	930	1	No
6	72338883	72339596	H366	1269	1	587	0	No
6	77610802	77611470	H1022	1298	1	758	1	No
6	77978322	77978908	H310	207	0	1110	1	No
6	79580194	79581302	H1194	418	0	688	1	No
6	83371130	83371788	H21	310	0	7	0	No
6	86300908	86301502	H738	534	0.014	1276	1	No
6	86943696	86944086	H677	202	0	562	0	No
6	92503800	92506586	H775	1152	1	586	0	No
6	93513650	93514930	H794	433	0	284	0	No
6	96640616	96642096	H92	749	1	212	0	No
6	97478890	97481080	H944	234	0	942	1	No
6	99178250	99179774	H290	203	0	882	1	Yes
6	104054630	104055778	H1302	490	0	1129	1	No
6	109208348	109209578	H732	831	1	709	1	No
6	110213893	110214386	H641	549	0.047	1277	1	No
6	112700354	112700592	H1114	1314	1	1272	1	No
6	112700912	112701854	H411	435	0	1130	1	No
6	113932066	113933090	H537	1070	1	1105	1	No
6	116267107	116268698	H24	1121	1	290	0	No
6	116760786	116761554	H132	835	1	543	0	No
6	118905280	118907924	H1167	1143	1	1216	1	Yes
6	121472932	121473866	H58	445	0	575	0	No
6	123256337	123257015	H149	711	1	100	0	No
6	127178044	127179834	H559	672	1	1043	1	No
6	128959818	128960720	H723	903	1	1188	1	No
6	130070886	130071786	H774	1110	1	244	0	No
6	130893336	130893968	H1074	40	0	630	0.983	No
6	136328906	136331358	H13	465	0	482	0	No
6	138552722	138555022	H858	117	0	269	0	No
6	147682209	147682936	H197	1018	1	707	1	No
6	149373526	149374828	H799	1000	1	1064	1	No
6	149389597	149391462	H359	620	0.989	1038	1	No
6	149391793	149396136	H363	764	1	995	1	No
6	150253974	150256054	H543	430	0	479	0	Yes
6	150275554	150278004	H137	772	1	653	1	No
6	152171444	152172215	H462	278	0	1057	1	No
6	153037782	153038600	H282	679	1	17	0	No
6	153768426	153769936	H254	306	0	801	1	No
6	154005756	154006704	H823	23	0	251	0	No
6	154011658	154013238	H658	180	0	78	0	No
6	154124560	154126012	H761	1072	1	1074	1	No
6	154390010	154391750	H105	1112	1	657	1	Yes
6	154815904	154818928	H731	246	0	475	0	Yes
6	155686656	155687646	H773	224	0	118	0	No
6	157581852	157584884	H469	794	1	1092	1	No
6	157948752	157950242	H218	822	1	780	1	Yes
6	158601122	158601960	H518	762	1	81	0	No
6	159307126	159309322	H497	637	1	116	0	No
6	160260112	160262462	H644	75	0	579	0	No
6	162465825	162469602	H1201	297	0	395	0	No
6	163997154	164001538	H188	37	0	916	1	No
6	164330039	164331876	H664	782	1	671	1	Yes
6	165735842	165736126	H1078	1316	1	1264	1	No
6	166771240	166774842	H712	240	0	1007	1	Yes
6	167405018	167406454	H524	12	0	90	0	No
6	169014508	169017866	H942	142	0	303	0	No
6	170068752	170069862	H957	222	0	591	0	No
7	819160	820268	H937	461	0	617	0.977	No
7	6258430	6259652	H90	606	0.988	515	0	No
7	6335047	6337105	H205	343	0	809	1	Yes
7	11266862	11268194	H808	152	0	556	0	No
7	11268374	11269068	H676	1133	1	1051	1	No
7	13062805	13064240	H868	769	1	516	0	No
7	14116484	14117514	H41	1009	1	119	0	No
7	18115651	18118804	H1310	442	0	1120	1	Yes
7	18404712	18405514	H89	1238	1	150	0	No
7	20417748	20418286	H156	581	0.291	699	1	No
7	24966636	24968780	H805	501	0	352	0	No
7	27105205	27106136	H891	1111	1	998	1	No
7	27541456	27542266	H182	90	0	908	1	No
7	29302954	29304214	H444	646	1	424	0	No
7	35148458	35148906	H571	539	0.033	517	0	No
7	35684194	35685547	H557	725	1	778	1	No
7	38324010	38325951	H1073	452	0	1206	1	No
7	39790962	39791830	H900	826	1	527	0	No
7	40007186	40009510	H389	241	0	1182	1	No
7	42244314	42245263	H1251	915	1	525	0	No
7	43930742	43931728	H863	918	1	731	1	No
7	49819388	49820338	H1227	561	0.093	1211	1	No
7	51136598	51138088	H470	251	0	377	0	No
7	53537740	53538356	H1184	1198	1	1022	1	No
7	59088140	59089301	H279	870	1	454	0	No
7	62287166	62288226	H933	707	1	791	1	No
7	69518152	69519380	H977	924	1	887	1	No
7	73833996	73835602	H1268	387	0	435	0	No
7	73961236	73962318	H877	656	1	273	0	No
7	76019044	76020124	H203	105	0	130	0	No
7	80096514	80098020	H560	485	0	153	0	No
7	80553334	80554492	H1172	118	0	473	0	No
7	85333778	85334963	H665	574	0.155	323	0	No
7	89529738	89531220	H590	631	0.996	380	0	No
7	91875598	91877020	H1062	1034	1	633	0.974	No
7	97125538	97126398	H949	115	0	163	0	No
7	98398820	98399864	H234	919	1	173	0	No
7	104741944	104744214	H267	1186	1	354	0	No
7	107148874	107150042	H162	738	1	984	1	No
7	108318091	108319772	H302	768	1	919	1	Yes
7	108626288	108628448	H758	1131	1	650	1	Yes
7	109773526	109774278	H368	684	1	201	0	No
7	111505786	111506234	H1021	1130	1	1159	1	No
7	112121264	112121792	H1305	24	0	1279	1	No
7	112430564	112432358	H894	848	1	782	1	No
7	115479760	115482447	H362	319	0	1131	1	No
7	116223561	116226174	H1278	917	1	1075	1	No
7	116258205	116259342	H838	817	1	1115	1	No
7	116261308	116262344	H170	52	0	540	0	Yes
7	117851522	117852018	H121	788	1	3	0	No
7	118545768	118547948	H351	865	1	724	1	No
7	119010348	119011406	H683	783	1	889	1	No
7	119123724	119124514	H1162	131	0	1184	1	Yes
7	119124580	119125014	H527	1063	1	1179	1	No
7	119125278	119125688	H715	1082	1	1273	1	No
7	119125912	119126400	H796	245	0	1257	1	No
7	119817228	119818777	H1279	250	0	1056	1	Yes
7	125131522	125133068	H1107	580	0.324	548	0	Yes
7	126630023	126634075	H1147	641	1	823	1	Yes
7	128301771	128303336	H1027	1154	1	643	0.993	No
7	129232730	129233806	H634	1232	1	546	0	No
7	129360130	129363373	H951	1177	1	734	1	No
7	129477011	129478974	H1160	1075	1	1083	1	No
7	129794366	129795478	H693	943	1	1065	1	No
7	130717936	130720694	H1053	226	0	632	0.973	No
7	130721002	130722646	H586	1020	1	1006	1	No
7	132972162	132976636	H903	330	0	450	0	No
7	133378603	133382832	H785	93	0	161	0	No
7	133383752	133385772	H629	1196	1	838	1	No
7	134117686	134120070	H325	322	0	152	0	No
7	134243240	134246385	H1205	438	0	805	1	Yes
7	134247370	134249422	H993	124	0	564	0	Yes
7	136533897	136534376	H35	1254	1	30	0	No
7	137177214	137180716	H232	1233	1	32	0	No
7	138009291	138010532	H940	728	1	832	1	No
7	138010904	138012245	H285	196	0	1062	1	No
7	140509605	140510589	H613	1291	1	541	0	No
7	141372784	141373494	H128	1211	1	253	0	No
7	142441038	142442732	H1166	436	0	966	1	Yes
7	146644556	146646992	H902	979	1	943	1	No
7	148904830	148907121	H896	1048	1	1171	1	No
7	150234883	150236820	H1013	474	0	679	1	No
7	150921374	150922314	H929	617	0.985	319	0	Yes
7	152583566	152584660	H1264	1188	1	1152	1	Yes
7	152943714	152946088	H953	177	0	220	0	No
7	153968322	153969730	H98	1153	1	169	0	No
7	157371864	157379446	H71	62	0	558	0	No
7	158524428	158526338	H883	944	1	640	0.981	Yes
7	161328218	161331152	H1177	228	0	898	1	No
7	161794366	161795686	H94	1166	1	68	0	No
7	161821224	161821970	H548	916	1	493	0	No
7	162983582	162988381	H989	103	0	853	1	No
7	163631496	163635900	H1280	417	0	1222	1	No
7	164320880	164322899	H1217	66	0	814	1	Yes
7	164324825	164326434	H127	399	0	664	1	Yes
7	164637288	164638564	H1290	559	0.075	1274	1	No
7	164821562	164825464	H1256	6	0	627	0.99	Yes
7	165261326	165261984	H478	969	1	259	0	No
7	165994810	165995910	H303	122	0	1238	1	No
7	166175936	166178884	H43	533	0.007	565	0	Yes
7	166727996	166728705	H585	890	1	949	1	No
7	167675316	167677984	H9	786	1	376	0	No
7	167825124	167826161	H1222	714	1	1125	1	Yes
7	168175666	168177896	H703	1217	1	1139	1	No
7	168405972	168408760	H1123	882	1	905	1	Yes
7	168484052	168486116	H749	1028	1	1085	1	Yes
7	169182474	169183646	H61	846	1	522	0	No
7	170103956	170105232	H684	884	1	369	0	No
7	170391585	170392308	H1193	1218	1	964	1	No
7	170941536	170942790	H517	1210	1	1050	1	Yes
7	171054408	171057310	H17	58	0	440	0	No
7	171314742	171317030	H1263	329	0	1194	1	Yes
7	171918736	171920602	H172	160	0	792	1	No
7	173147406	173148844	H48	589	0.884	592	0.012	No
7	174018785	174019769	H292	1292	1	249	0	No
7	175852938	175854986	H1192	232	0	934	1	Yes
7	177939188	177940930	H1010	1294	1	1295	1	No
7	177949540	177951008	H513	506	0	672	1	No
7	178144064	178144912	H804	976	1	1291	1	No
7	178159224	178162742	H882	527	0	459	0	Yes
7	178941636	178942550	H630	392	0	262	0	No
7	180110112	180111087	H1042	162	0	738	1	No
8	224752	225998	H839	1308	1	1175	1	No
8	493844	494850	H783	970	1	953	1	No
8	1013396	1017264	H32	1184	1	232	0	Yes
8	5510017	5511340	H55	754	1	210	0	No
8	9744342	9745616	H299	653	1	199	0	No
8	10724682	10725917	H1272	112	0	912	1	No
8	13643607	13646621	H1157	963	1	902	1	No
8	16044946	16046968	H1146	1293	1	1173	1	No
8	18583404	18584712	H934	1284	1	1127	1	No
8	20725504	20726090	H480	1100	1	1145	1	No
8	21224940	21227368	H553	947	1	62	0	Yes
8	21498680	21503128	H165	1193	1	628	0.985	Yes
8	24241559	24243702	H580	181	0	931	1	No
8	24707576	24707978	H982	1303	1	1302	1	No
8	25490894	25493168	H74	313	0	550	0	No
8	28262390	28263680	H408	1226	1	92	0	No
8	30881470	30882270	H1125	1061	1	1143	1	No
8	34539798	34540862	H298	832	1	363	0	No
8	38805566	38806110	H272	785	1	24	0	No
8	47333110	47334422	H638	357	0	441	0	No
8	52068286	52069512	H819	681	1	753	1	No
8	53968598	53970514	H935	853	1	547	0	No
8	56653382	56654157	H157	710	1	187	0	No
8	60974868	60975992	H931	858	1	821	1	No
8	62064020	62065098	H327	961	1	289	0	No
8	65418476	65419776	H1108	284	0	662	1	No
8	67263778	67264996	H1283	101	0	1201	1	No
8	67335386	67336516	H175	404	0	42	0	No
8	78160628	78161372	H454	791	1	206	0	No
8	79049258	79050174	H1048	10	0	489	0	No
8	83122940	83123846	H568	1179	1	162	0	No
8	83446541	83447627	H352	667	1	896	1	No
8	83450784	83452250	H879	995	1	795	1	No
8	83757326	83757824	H503	824	1	827	1	No
8	84770640	84771572	H562	8	0	213	0	No
8	88337622	88338216	H812	796	1	641	0.985	No
8	88864652	88865576	H431	776	1	1000	1	No
8	89549844	89550820	H169	820	1	188	0	No
8	90307621	90308994	H591	724	1	256	0	No
8	92587223	92591140	H459	1102	1	835	1	No
8	92641096	92642526	H752	1241	1	830	1	No
8	93184820	93185290	H354	1105	1	480	0	No
8	97323701	97324494	H69	1235	1	148	0	No
8	102628794	102629619	H1034	1046	1	787	1	No
8	103192542	103193992	H1111	740	1	1195	1	No
8	105835450	105836826	H530	755	1	754	1	Yes
8	105844212	105845326	H526	761	1	676	1	No
8	106929009	106929800	H436	1173	1	1235	1	No
8	109240310	109241558	H453	188	0	13	0	No
8	111951429	111952376	H728	546	0.035	314	0	No
8	114094946	114095394	H522	1213	1	453	0	No
8	114095570	114096191	H650	624	0.997	455	0	No
8	115737475	115738748	H742	1125	1	1260	1	No
8	121275232	121276814	H179	366	0	717	1	No
8	122265987	122268248	H662	676	1	987	1	Yes
8	123299976	123301088	H646	86	0	1193	1	No
8	123502610	123503794	H962	821	1	1220	1	No
8	123652347	123653631	H1009	243	0	913	1	No
8	131189811	131190896	H160	147	0	120	0	No
8	131509222	131510166	H199	881	1	141	0	No
8	132978320	132979036	H1046	578	0.193	958	1	No
8	133269896	133271126	H1050	823	1	963	1	No
8	133836332	133837476	H1003	195	0	781	1	No
8	135137934	135139019	H189	1148	1	160	0	No
8	137775970	137776616	H286	1127	1	44	0	No
8	142608678	142609396	H930	1054	1	903	1	No
8	143117030	143118590	H981	311	0	247	0	No
8	151925662	151927324	H242	927	1	86	0	No
8	153578494	153581030	H54	373	0	366	0	No
8	153714010	153714720	H314	1270	1	168	0	Yes
8	160328527	160331516	H134	922	1	58	0	No
8	160813585	160816650	H427	689	1	83	0	Yes
8	162162354	162163154	H394	955	1	569	0	No
8	162545681	162547366	H1040	1123	1	864	1	Yes
8	164353054	164356044	H845	1244	1	683	1	Yes
8	164529064	164531278	H1115	57	0	651	1	No
8	165514194	165515498	H782	957	1	340	0	No
8	167551886	167554876	H79	200	0	741	1	Yes
8	169138362	169139974	H1300	708	1	865	1	No
8	171419594	171420312	H231	658	1	142	0	No
8	171779534	171781066	H8	265	0	378	0	No
8	172028679	172029049	H907	1304	1	1307	1	No
8	172148950	172150170	H1083	652	1	625	0.992	No
8	172150694	172151666	H1316	570	0.12	1232	1	No
8	174047528	174048726	H1033	803	1	1066	1	No
8	174635991	174636214	H673	97	0	1313	1	No
8	175096051	175096864	H1165	729	1	1262	1	Yes
8	175292158	175292919	H293	14	0	860	1	Yes
8	175396766	175398452	H1056	1273	1	1244	1	Yes
8	175470098	175471960	H155	1073	1	695	1	Yes
8	175891730	175893598	H1277	50	0	274	0	No
8	176014218	176015102	H1306	512	0	1288	1	No
8	179654310	179655134	H1098	828	1	1283	1	No
8	180040492	180042423	H897	1066	1	409	0	No
9	665212	666466	H342	952	1	156	0	No
9	3286776	3289132	H1220	1281	1	961	1	Yes
9	4026592	4028164	H869	859	1	1098	1	No
9	8113218	8114835	H93	305	0	520	0	No
9	9214582	9215398	H1029	897	1	1059	1	No
9	12125416	12126598	H255	757	1	219	0	No
9	12521674	12522900	H541	587	0.722	15	0	No
9	14108018	14110730	H81	664	1	507	0	Yes
9	16502542	16503938	H889	166	0	218	0	No
9	19594570	19595062	H685	467	0	1258	1	No
9	21637178	21639882	H884	1132	1	1163	1	Yes
9	22260658	22261286	H831	720	1	306	0	No
9	22261476	22262302	H1051	331	0	461	0	No
9	25262860	25263628	H415	933	1	275	0	No
9	25263938	25264802	H649	836	1	1226	1	No
9	29879544	29880456	H174	550	0.061	39	0	No
9	31348739	31352488	H639	153	0	642	0.995	Yes
9	33365435	33366306	H430	371	0	14	0	No
9	35144512	35145838	H1190	63	0	706	1	No
9	39118436	39119486	H412	932	1	530	0	No
9	39152856	39153538	H716	980	1	985	1	No
9	40498260	40499338	H822	850	1	436	0	No
9	42381674	42382654	H258	839	1	29	0	No
9	45714558	45717208	H278	1230	1	180	0	Yes
9	47658726	47659390	H515	1286	1	433	0	No
9	48950592	48951580	H594	81	0	580	0	No
9	49095981	49097098	H690	312	0	318	0	No
9	58867852	58868362	H44	873	1	230	0	No
9	60776900	60778362	H1258	456	0	849	1	No
9	61148621	61149780	H304	556	0.059	307	0	No
9	61554090	61555116	H1059	54	0	852	1	No
9	61603330	61603838	H311	1158	1	442	0	No
9	66031180	66032938	H1075	905	1	1044	1	No
9	67112704	67113674	H331	111	0	12	0	No
9	71727888	71729235	H80	1088	1	465	0	No
9	72268866	72269644	H547	542	0.038	76	0	No
9	73595434	73596322	H439	577	0.142	47	0	No
9	77083544	77084494	H572	935	1	22	0	No
9	80502651	80503658	H1069	669	1	867	1	No
9	85685744	85686914	H466	802	1	1	0	No
9	88218572	88219744	H636	937	1	824	1	No
9	89728742	89731826	H1057	190	0	492	0	Yes
9	90647596	90650410	H31	677	1	202	0	No
9	91482028	91483176	H786	472	0	243	0	No
9	91843150	91843966	H1082	914	1	622	0.989	No
9	94363784	94364844	H1315	94	0	1297	1	Yes
9	96460742	96462554	H1213	119	0	881	1	No
9	97101860	97102662	H332	856	1	531	0	No
9	97780756	97782408	H800	1085	1	1229	1	No
9	97808640	97809752	H510	545	0.03	529	0	No
9	99501924	99504783	H1198	73	0	1055	1	Yes
9	101637776	101638986	H895	829	1	446	0	No
9	101909679	101910180	H885	1201	1	1099	1	Yes
9	101910302	101911394	H173	1236	1	560	0	Yes
9	102502818	102503133	H797	1095	1	1318	1	No
9	102503320	102503806	H906	1309	1	1271	1	No
9	104216772	104218066	H1149	414	0	1027	1	No
9	104284800	104286016	H338	431	0	330	0	No
9	105587966	105589372	H271	863	1	596	0.034	No
9	108431435	108433708	H1313	1086	1	1210	1	No
9	108434180	108435944	H538	1306	1	941	1	No
9	108436250	108436904	H383	879	1	1048	1	No
9	110372048	110373716	H1101	169	0	294	0	No
9	110937264	110939142	H671	290	0	646	1	Yes
9	111954328	111954608	H1028	851	1	1320	0.995	No
9	111954936	111955548	H909	849	1	1253	1	No
9	113418644	113420388	H445	348	0	331	0	Yes
9	114011682	114013322	H14	1162	1	313	0	No
9	117164178	117165262	H546	696	1	785	1	Yes
9	117165656	117167402	H593	1108	1	1073	1	No
9	120356490	120357997	H549	192	0	594	0.026	No
9	120668442	120668894	H762	1312	1	1161	1	No
9	120693446	120695366	H682	1288	1	356	0	No
9	124402380	124403696	H1052	736	1	559	0	No
9	130220326	130221244	H910	326	0	614	0.858	No
9	131728826	131730964	H789	1122	1	383	0	No
9	132346906	132347442	H830	1272	1	393	0	No
9	135095966	135096358	H853	1223	1	1017	1	No
9	135228480	135232134	H19	609	0.979	254	0	Yes
9	135889828	135895200	H1145	211	0	866	1	No
9	140220682	140221910	H531	627	0.996	1019	1	No
9	142172588	142173690	H739	1200	1	186	0	No
9	142327500	142329765	H440	583	0.352	514	0	No
9	142512592	142515054	H100	48	0	508	0	Yes
9	142516648	142517625	H1058	654	1	561	0	No
9	144537430	144538893	H601	907	1	115	0	Yes
9	145061929	145064688	H1287	908	1	1240	1	No
9	145649580	145650136	H987	1113	1	1102	1	No
9	147500548	147502082	H1196	323	0	401	0	No
9	147877596	147880596	H5	7	0	296	0	Yes
9	147885160	147887888	H813	260	0	181	0	Yes
9	149254744	149256268	H382	395	0	214	0	No
9	150150576	150151588	H476	628	0.996	261	0	No
9	150809076	150810490	H1007	1035	1	959	1	Yes
9	151731768	151732778	H1081	1249	1	1040	1	No
9	152202788	152204800	H416	1225	1	189	0	No
9	152297342	152298670	H46	1227	1	216	0	No
9	152300136	152301164	H180	110	0	1049	1	No
9	152399924	152402134	H692	141	0	979	1	Yes
9	152891252	152895322	H992	638	1	1146	1	Yes
9	154018580	154023222	H26	991	1	346	0	Yes
9	154023612	154024263	H514	1251	1	922	1	No
9	154122246	154123392	H498	163	0	89	0	No
9	154351488	154353668	H25	680	1	282	0	No
9	157229130	157229832	H754	172	0	1245	1	No
[truncated: 974 more columns]
