# Supplementary material for: Genome-wide mapping of transcriptional enhancer candidates using DNA and chromatin features in maize
Source: Genome Biol. 2017 Jul 21;18:137. doi: 10.1186/s13059-017-1273-4 (PMC5522596; doi:10.1186/s13059-017-1273-4)
Supplement: Supplementary file 4 — Number of enhancer candidates overlapping with TEs in individual TE families. TE Superfamily column states which TE superfamily the TEs belong to, the TE family column provides the TE family IDs, the family members column lists the total number of elements remaining after removing short and intronic TEs (see methods). For V2-IST, Husk and total enhancer candidates, the number of candidates overlapping at least 80% with TEs within a family and the percent of TEs overlapping with enhancer candidates within the particular family are shown. In the p-val column, the p values calculated using the binomial test with Bonferoni correction are given for the total number of enhancer-containing TEs in a given TE family. The cells highlighted in yellow indicate the TE families significantly enriched for enhancer-containing TEs. (XLSX 26 kb) [file 13059_2017_1273_MOESM4_ESM.xlsx]

## Sheet: Summary
	Totals	Any Overlap with TE			TEs Completely Within Enhancers			Enhancers Completely Within TE			Enhancers 80% Within TE
	Enhancers	LTR	TIR	Helitron	LTR	TIR	Helitron	LTR	TIR	Helitron	LTR	TIR	Helitron
Husk	1320	261	28	88	0	7	1	202	9	56	212	9	62
IST	398	110	10	17	0	1	0	83	1	10	90	1	12

## Sheet: Details
			V2-IST Enhancers		Husk Enhancers		Total
TE Order	TE family	Family Members	TEs containing >80% of enhancer	Percent of Family	TEs containing >80% of enhancer	Percent of Family	TEs containing >80% of enhancer	Percent of Family	p-val
Helitrons	DHH00001	5960	2	0.00033557	7	0.0011745	8	0.00134228	215.916
	DHH00002	7641	3	0.000392619	19	0.00248659	21	0.00274833	193.544
	DHH00003	1462	0	0	2	0.00136799	2	0.00136799	208.339
	DHH00005	277	0	0	1	0.00361011	1	0.00361011	134.717
	DHH00007	413	0	0	1	0.00242131	1	0.00242131	165.696
	DHH00009	332	1	0.00301205	2	0.0060241	2	0.0060241	70.4963
	DHH00015	116	1	0.00862069	4	0.0344828	4	0.0344828	0.173884
	DHH00032	53	0	0	1	0.0188679	1	0.0188679	36.8403
	DHH00118	4	0	0	1	0.25	1	0.25	3.02706
	DHH00181	3	0	0	1	0.333333	1	0.333333	2.27429
	DHH00271	2	0	0	1	0.5	1	0.5	1.51887
	DHH00362	2	1	0.5	1	0.5	1	0.5	1.51887
	DHH00429	2	0	0	1	0.5	1	0.5	1.51887
	DHH00461	2	0	0	1	0.5	1	0.5	1.51887
	DHH00495	1	0	0	1	1	1	1	0.760774
	DHH00840	1	1	1	1	1	1	1	0.760774
	DHH00893	1	0	0	1	1	1	1	0.760774
	DHH00898	1	0	0	1	1	1	1	0.760774
	DHH00989	1	0	0	1	1	1	1	0.760774
	DHH01170	1	1	1	1	1	1	1	0.760774
	DHH01171	1	1	1	0	0	1	1	0.760774
	DHH01195	1	0	0	1	1	1	1	0.760774
	DHH01197	1	0	0	1	1	1	1	0.760774
	DHH01313	1	0	0	1	1	1	1	0.760774
	DHH01493	1	0	0	1	1	1	1	0.760774
	DHH01756	1	0	0	1	1	1	1	0.760774
	DHH02095	1	0	0	1	1	1	1	0.760774
	DHH02308	1	0	0	1	1	1	1	0.760774
TIRs	DTA00009	2	0	0	1	0.5	1	0.5	1.51887
	DTA00026	1	0	0	1	1	1	1	0.760774
	DTA00030	19	0	0	1	0.0526316	1	0.0526316	14.0055
	DTA00138	18	1	0.0555556	1	0.0555556	1	0.0555556	13.2916
	DTA00141	17	0	0	1	0.0588235	1	0.0588235	12.5751
	DTA00149	37	0	0	1	0.027027	1	0.027027	26.4353
	DTA00213	1	0	0	1	1	1	1	0.760774
	DTC00089	2	0	0	1	0.5	1	0.5	1.51887
	DTM00473	201	0	0	1	0.00497512	1	0.00497512	109.719
LTR-Copia	RLC00002	15043	1	6.64761e-05	6	0.000398857	6	0.000398857	216
	RLC00004	11912	0	0	4	0.000335796	4	0.000335796	216
	RLC00013	1005	1	0.000995025	1	0.000995025	1	0.000995025	209.77
	RLC00014	1013	1	0.000987167	1	0.000987167	1	0.000987167	209.944
	RLC00025	384	0	0	2	0.00520833	2	0.00520833	84.6446
	RLC00029	387	2	0.00516796	2	0.00516796	2	0.00516796	85.443
	RLC00041	212	1	0.00471698	0	0	1	0.00471698	113.765
	RLC00042	178	0	0	1	0.00561798	1	0.00561798	100.735
	RLC00048	125	0	0	1	0.008	1	0.008	77.0327
	RLC00049	121	0	0	1	0.00826446	1	0.00826446	75.0575
	RLC00057	113	0	0	1	0.00884956	1	0.00884956	71.0225
	RLC00067	24	0	0	2	0.0833333	2	0.0833333	0.702386
	RLC00068	60	0	0	1	0.0166667	1	0.0166667	41.2111
	RLC00083	30	1	0.0333333	2	0.0666667	2	0.0666667	1.09163
	RLC00148	25	1	0.04	1	0.04	1	0.04	18.2368
	RLC00184	22	0	0	2	0.0909091	2	0.0909091	0.59062
	RLC00190	21	1	0.047619	0	0	1	0.047619	15.4259
	RLC00217	16	0	0	1	0.0625	1	0.0625	11.8561
	RLC00255	12	1	0.0833333	0	0	1	0.0833333	8.9545
	RLC00347	9	1	0.111111	1	0.111111	1	0.111111	6.75129
	RLC00423	6	0	0	1	0.166667	1	0.166667	4.52464
	RLC00462	8	1	0.125	0	0	1	0.125	6.01169
	RLC00580	2	0	0	1	0.5	1	0.5	1.51887
	RLC00589	5	0	0	1	0.2	1	0.2	3.77717
	RLC00717	6	1	0.166667	1	0.166667	1	0.166667	4.52464
	RLC01718	2	0	0	1	0.5	1	0.5	1.51887
	RLC02607	2	0	0	1	0.5	1	0.5	1.51887
	RLC03440	2	0	0	1	0.5	1	0.5	1.51887
	RLC06258	1	0	0	1	1	1	1	0.760774
	RLC12226	1	0	0	1	1	1	1	0.760774
	RLC17859	1	0	0	1	1	1	1	0.760774
	RLC23454	1	1	1	1	1	1	1	0.760774
LTR-Gypsy	RLG00001	15967	2	0.000125258	2	0.000125258	3	0.000187888	216
	RLG00003	12783	2	0.000156458	9	0.00070406	10	0.000782289	216
	RLG00005	4361	1	0.000229305	1	0.000229305	1	0.000229305	216
	RLG00007	3236	1	0.000309023	0	0	1	0.000309023	215.998
	RLG00010	1257	7	0.00556881	23	0.0182975	25	0.0198886	2.42127e-09
	RLG00021	505	1	0.0019802	1	0.0019802	2	0.0039604	114.738
	RLG00027	197	0	0	1	0.00507614	1	0.00507614	108.208
	RLG00043	131	2	0.0152672	3	0.0229008	4	0.0305344	0.272911
	RLG00047	131	1	0.00763359	0	0	1	0.00763359	79.9437
	RLG00051	114	1	0.00877193	1	0.00877193	1	0.00877193	71.5332
	RLG00056	114	0	0	1	0.00877193	1	0.00877193	71.5332
	RLG00072	57	1	0.0175439	0	0	1	0.0175439	39.3511
	RLG00073	32	0	0	2	0.0625	2	0.0625	1.23892
	RLG00091	26	0	0	1	0.0384615	1	0.0384615	18.9333
	RLG00106	25	0	0	1	0.04	1	0.04	18.2368
	RLG00115	34	1	0.0294118	0	0	1	0.0294118	24.4181
	RLG00237	9	1	0.111111	0	0	1	0.111111	6.75129
	RLG00240	15	0	0	1	0.0666667	1	0.0666667	11.1345
	RLG00330	10	1	0.1	1	0.1	1	0.1	7.48829
	RLG00357	10	2	0.2	2	0.2	3	0.3	0.00111174
	RLG00379	9	1	0.111111	1	0.111111	1	0.111111	6.75129
	RLG00382	9	1	0.111111	2	0.222222	2	0.222222	0.0948899
	RLG00397	7	1	0.142857	1	0.142857	1	0.142857	5.26948
	RLG00479	8	0	0	1	0.125	1	0.125	6.01169
	RLG00513	7	0	0	1	0.142857	1	0.142857	5.26948
	RLG00575	3	1	0.333333	1	0.333333	1	0.333333	2.27429
	RLG00637	6	0	0	1	0.166667	1	0.166667	4.52464
	RLG00667	5	0	0	1	0.2	1	0.2	3.77717
	RLG00956	2	0	0	1	0.5	1	0.5	1.51887
	RLG01302	4	0	0	1	0.25	1	0.25	3.02706
	RLG01570	2	1	0.5	2	1	2	1	0.00267952
	RLG01661	3	1	0.333333	0	0	1	0.333333	2.27429
	RLG01856	3	0	0	1	0.333333	1	0.333333	2.27429
	RLG02152	1	0	0	1	1	1	1	0.760774
	RLG02224	3	1	0.333333	1	0.333333	1	0.333333	2.27429
	RLG02232	3	1	0.333333	0	0	1	0.333333	2.27429
	RLG02252	2	0	0	1	0.5	1	0.5	1.51887
	RLG04122	2	1	0.5	0	0	1	0.5	1.51887
	RLG04684	2	0	0	1	0.5	1	0.5	1.51887
	RLG06304	1	1	1	1	1	1	1	0.760774
	RLG08070	1	0	0	1	1	1	1	0.760774
	RLG09559	1	0	0	1	1	1	1	0.760774
	RLG10120	1	1	1	1	1	1	1	0.760774
	RLG10897	1	1	1	0	0	1	1	0.760774
	RLG11814	1	0	0	1	1	1	1	0.760774
	RLG13547	1	1	1	1	1	1	1	0.760774
	RLG14280	1	0	0	1	1	1	1	0.760774
	RLG15784	1	0	0	1	1	1	1	0.760774
	RLG17608	1	1	1	1	1	1	1	0.760774
	RLG17757	1	0	0	1	1	1	1	0.760774
	RLG17962	1	0	0	1	1	1	1	0.760774
	RLG18176	1	0	0	1	1	1	1	0.760774
	RLG19444	1	0	0	1	1	1	1	0.760774
	RLG20046	1	0	0	1	1	1	1	0.760774
	RLG21416	1	1	1	0	0	1	1	0.760774
	RLG21612	1	1	1	1	1	1	1	0.760774
	RLG22546	1	1	1	1	1	1	1	0.760774
	RLG22555	1	0	0	1	1	1	1	0.760774
	RLG23164	1	0	0	1	1	1	1	0.760774
	RLG23232	1	0	0	1	1	1	1	0.760774
	RLG23242	1	1	1	1	1	1	1	0.760774
	RLG23393	1	0	0	1	1	1	1	0.760774
	RLG24009	1	1	1	1	1	1	1	0.760774
	RLG24463	1	0	0	1	1	1	1	0.760774
	RLG24634	1	1	1	1	1	1	1	0.760774
	RLG24896	1	0	0	1	1	1	1	0.760774
	RLG24926	1	0	0	1	1	1	1	0.760774
LTR-unknown	RLX00245	15	1	0.0666667	0	0	1	0.0666667	11.1345
	RLX00262	12	0	0	1	0.0833333	1	0.0833333	8.9545
	RLX00585	6	0	0	1	0.166667	1	0.166667	4.52464
	RLX00852	5	1	0.2	1	0.2	1	0.2	3.77717
	RLX01271	4	1	0.25	1	0.25	1	0.25	3.02706
	RLX01550	3	0	0	1	0.333333	1	0.333333	2.27429
	RLX01624	3	0	0	1	0.333333	1	0.333333	2.27429
	RLX01642	3	1	0.333333	0	0	1	0.333333	2.27429
	RLX01696	3	0	0	1	0.333333	1	0.333333	2.27429
	RLX01729	3	0	0	1	0.333333	1	0.333333	2.27429
	RLX02082	3	1	0.333333	0	0	1	0.333333	2.27429
	RLX02138	3	0	0	1	0.333333	1	0.333333	2.27429
	RLX02481	2	0	0	1	0.5	1	0.5	1.51887
	RLX02804	2	0	0	1	0.5	1	0.5	1.51887
	RLX03026	2	0	0	1	0.5	1	0.5	1.51887
	RLX03247	2	1	0.5	1	0.5	1	0.5	1.51887
	RLX03288	2	1	0.5	1	0.5	1	0.5	1.51887
	RLX03946	2	1	0.5	1	0.5	1	0.5	1.51887
	RLX04360	1	0	0	1	1	1	1	0.760774
	RLX04369	1	0	0	1	1	1	1	0.760774
	RLX04483	2	0	0	1	0.5	1	0.5	1.51887
	RLX04773	2	0	0	1	0.5	1	0.5	1.51887
	RLX05645	1	0	0	1	1	1	1	0.760774
	RLX06699	1	1	1	0	0	1	1	0.760774
	RLX08660	1	1	1	1	1	1	1	0.760774
	RLX09166	1	1	1	0	0	1	1	0.760774
	RLX09412	1	1	1	1	1	1	1	0.760774
	RLX09887	1	0	0	1	1	1	1	0.760774
	RLX10299	1	0	0	1	1	1	1	0.760774
	RLX10733	1	1	1	0	0	1	1	0.760774
	RLX10772	1	0	0	1	1	1	1	0.760774
	RLX11816	1	1	1	1	1	1	1	0.760774
	RLX12037	1	0	0	1	1	1	1	0.760774
	RLX12572	1	0	0	1	1	1	1	0.760774
	RLX12596	1	0	0	1	1	1	1	0.760774
	RLX13156	1	0	0	1	1	1	1	0.760774
	RLX14843	1	1	1	1	1	1	1	0.760774
	RLX16049	1	0	0	1	1	1	1	0.760774
	RLX16943	1	0	0	1	1	1	1	0.760774
	RLX17317	1	0	0	1	1	1	1	0.760774
	RLX17374	1	0	0	1	1	1	1	0.760774
	RLX17436	5	0	0	1	0.2	1	0.2	3.77717
	RLX17483	1	1	1	1	1	1	1	0.760774
	RLX17589	1	0	0	1	1	1	1	0.760774
	RLX17625	1	1	1	0	0	1	1	0.760774
	RLX17786	1	0	0	1	1	1	1	0.760774
	RLX17809	1	1	1	1	1	1	1	0.760774
	RLX18218	1	0	0	1	1	1	1	0.760774
	RLX18387	1	0	0	1	1	1	1	0.760774
	RLX18419	1	0	0	1	1	1	1	0.760774
	RLX18440	1	0	0	1	1	1	1	0.760774
	RLX18451	1	0	0	1	1	1	1	0.760774
	RLX18573	1	1	1	1	1	1	1	0.760774
	RLX18899	1	1	1	1	1	1	1	0.760774
	RLX18995	1	0	0	1	1	1	1	0.760774
	RLX19025	1	1	1	1	1	1	1	0.760774
	RLX19202	1	0	0	1	1	1	1	0.760774
	RLX19401	1	1	1	0	0	1	1	0.760774
	RLX19502	1	0	0	1	1	1	1	0.760774
	RLX19709	1	1	1	0	0	1	1	0.760774
	RLX19736	1	1	1	1	1	1	1	0.760774
	RLX19793	1	0	0	1	1	1	1	0.760774
	RLX20478	1	0	0	1	1	1	1	0.760774
	RLX20488	1	1	1	0	0	1	1	0.760774
	RLX20578	1	0	0	1	1	1	1	0.760774
	RLX22162	1	0	0	1	1	1	1	0.760774
	RLX22221	1	0	0	1	1	1	1	0.760774
	RLX22418	1	0	0	1	1	1	1	0.760774
	RLX22443	1	0	0	1	1	1	1	0.760774
	RLX22529	1	1	1	0	0	1	1	0.760774
	RLX22644	1	0	0	1	1	1	1	0.760774
	RLX22712	1	0	0	1	1	1	1	0.760774
	RLX23233	1	0	0	1	1	1	1	0.760774
	RLX23347	1	1	1	0	0	1	1	0.760774
	RLX23438	1	1	1	0	0	1	1	0.760774
	RLX24416	1	1	1	0	0	1	1	0.760774
	RLX24461	1	0	0	1	1	1	1	0.760774
	RLX24832	1	0	0	1	1	1	1	0.760774
	RLX24895	1	0	0	1	1	1	1	0.760774
	RLX24899	1	1	1	1	1	1	1	0.760774
	Sum	86596	100		266		305
							0.0035221
