# Supplementary material for: Genome-wide mapping of transcriptional enhancer candidates using DNA and chromatin features in maize
Source: Genome Biol. 2017 Jul 21;18:137. doi: 10.1186/s13059-017-1273-4 (PMC5522596; doi:10.1186/s13059-017-1273-4)
Supplement: Supplementary file 5 — List of tissue-specific and shared candidates and their linked genes. Columns from the left to right indicate: candidate chromosome location and coordinates and ID followed by chromosome coordinates, IDs, orientation, expression levels in V2-IST and husk of upstream and downstream adjacent genes. The significance of differential expression for flanking genes is indicated. NA means that the upstream or downstream gene did not fulfil the requirement to be associated as a target gene. (XLSX 171 kb) [file 13059_2017_1273_MOESM5_ESM.xlsx]

## Sheet: Sheet1
# V2-IST specific genes
Candidate				Upstream gene								Downstream gene
chr	start	end	ID	chr	start	end	geneID	str	V2-IST expression	Husk expression	Significance	chr	start	end	geneID	str	V2-IST expression	Husk expression	Significance
1	572885	573708	V357	NA	NA	NA	NA	NA	NA	NA	NA	NA	NA	NA	NA	NA	NA	NA	NA
1	16304183	16306524	V136	NA	NA	NA	NA	NA	NA	NA	NA	1	16356238	16360518	Zm00001d027878	-	1.18706	0	yes
1	36156545	36157432	V334	NA	NA	NA	NA	NA	NA	NA	NA	NA	NA	NA	NA	NA	NA	NA	NA
1	36157646	36158672	V226	NA	NA	NA	NA	NA	NA	NA	NA	NA	NA	NA	NA	NA	NA	NA	NA
1	40601724	40603083	V5	NA	NA	NA	NA	NA	NA	NA	NA	NA	NA	NA	NA	NA	NA	NA	NA
1	40603214	40606614	V46	NA	NA	NA	NA	NA	NA	NA	NA	NA	NA	NA	NA	NA	NA	NA	NA
1	45444900	45446908	V58	NA	NA	NA	NA	NA	NA	NA	NA	NA	NA	NA	NA	NA	NA	NA	NA
1	49043504	49045470	V63	NA	NA	NA	NA	NA	NA	NA	NA	NA	NA	NA	NA	NA	NA	NA	NA
1	78659146	78660348	V319	NA	NA	NA	NA	NA	NA	NA	NA	NA	NA	NA	NA	NA	NA	NA	NA
1	78660587	78660998	V197	NA	NA	NA	NA	NA	NA	NA	NA	NA	NA	NA	NA	NA	NA	NA	NA
1	103675278	103676132	V385	1	103634381	103637965	Zm00001d030074	+	59.295	26.615	yes	NA	NA	NA	NA	NA	NA	NA	NA
1	127801787	127802526	V350	NA	NA	NA	NA	NA	NA	NA	NA	NA	NA	NA	NA	NA	NA	NA	NA
1	162464906	162466532	V57	NA	NA	NA	NA	NA	NA	NA	NA	1	162684142	162686159	Zm00001d030841	+	8.30294	3.97726	yes
1	169700200	169701020	V103	NA	NA	NA	NA	NA	NA	NA	NA	NA	NA	NA	NA	NA	NA	NA	NA
1	248572050	248573010	V235	NA	NA	NA	NA	NA	NA	NA	NA	NA	NA	NA	NA	NA	NA	NA	NA
1	260930413	260932346	V325	NA	NA	NA	NA	NA	NA	NA	NA	NA	NA	NA	NA	NA	NA	NA	NA
1	260932506	260933420	V184	NA	NA	NA	NA	NA	NA	NA	NA	NA	NA	NA	NA	NA	NA	NA	NA
1	264511934	264512664	V318	NA	NA	NA	NA	NA	NA	NA	NA	NA	NA	NA	NA	NA	NA	NA	NA
1	279338448	279339838	V354	NA	NA	NA	NA	NA	NA	NA	NA	NA	NA	NA	NA	NA	NA	NA	NA
1	284334754	284336027	V245	NA	NA	NA	NA	NA	NA	NA	NA	NA	NA	NA	NA	NA	NA	NA	NA
1	284880622	284881874	V369	NA	NA	NA	NA	NA	NA	NA	NA	NA	NA	NA	NA	NA	NA	NA	NA
1	289242648	289244280	V116	NA	NA	NA	NA	NA	NA	NA	NA	NA	NA	NA	NA	NA	NA	NA	NA
10	29250098	29251074	V256	10	29148234	29154174	Zm00001d023929	-	104.447	38.8698	yes	NA	NA	NA	NA	NA	NA	NA	NA
10	60330892	60331844	V359	NA	NA	NA	NA	NA	NA	NA	NA	10	60598911	60606190	Zm00001d024270	+	39.7382	21.5892	yes
10	66513438	66514317	V282	NA	NA	NA	NA	NA	NA	NA	NA	NA	NA	NA	NA	NA	NA	NA	NA
10	89742062	89743958	V201	10	89733156	89739279	Zm00001d024825	-	2.82593	1.91202	yes	NA	NA	NA	NA	NA	NA	NA	NA
10	98784432	98785488	V49	NA	NA	NA	NA	NA	NA	NA	NA	NA	NA	NA	NA	NA	NA	NA	NA
10	122914196	122917084	V128	NA	NA	NA	NA	NA	NA	NA	NA	NA	NA	NA	NA	NA	NA	NA	NA
10	134929292	134930501	V377	NA	NA	NA	NA	NA	NA	NA	NA	NA	NA	NA	NA	NA	NA	NA	NA
10	144118178	144118974	V324	NA	NA	NA	NA	NA	NA	NA	NA	NA	NA	NA	NA	NA	NA	NA	NA
10	145445628	145447096	V126	NA	NA	NA	NA	NA	NA	NA	NA	NA	NA	NA	NA	NA	NA	NA	NA
2	5440083	5443712	V182	NA	NA	NA	NA	NA	NA	NA	NA	2	5448371	5448682	Zm00001d002074	+	4.63848	1.64115	yes
2	7839180	7840372	V21	NA	NA	NA	NA	NA	NA	NA	NA	NA	NA	NA	NA	NA	NA	NA	NA
2	8120578	8122742	V65	NA	NA	NA	NA	NA	NA	NA	NA	NA	NA	NA	NA	NA	NA	NA	NA
2	16412022	16412700	V252	NA	NA	NA	NA	NA	NA	NA	NA	2	16416722	16420200	Zm00001d002599	-	7.0404	2.24595	yes
2	24912878	24915032	V110	2	24851162	24854883	Zm00001d002860	-	10.5319	4.04076	yes	NA	NA	NA	NA	NA	NA	NA	NA
2	37568218	37569021	V85	2	37432377	37436933	Zm00001d003242	+	29.3891	18.7752	yes	NA	NA	NA	NA	NA	NA	NA	NA
2	43534206	43535429	V272	NA	NA	NA	NA	NA	NA	NA	NA	NA	NA	NA	NA	NA	NA	NA	NA
2	85303599	85304524	V29	NA	NA	NA	NA	NA	NA	NA	NA	NA	NA	NA	NA	NA	NA	NA	NA
2	137903877	137905086	V344	2	137855169	137856240	Zm00001d004768	+	62.1716	32.9711	yes	NA	NA	NA	NA	NA	NA	NA	NA
2	146850959	146851516	V372	NA	NA	NA	NA	NA	NA	NA	NA	NA	NA	NA	NA	NA	NA	NA	NA
2	179822406	179823580	V367	NA	NA	NA	NA	NA	NA	NA	NA	NA	NA	NA	NA	NA	NA	NA	NA
2	188297366	188298311	V70	NA	NA	NA	NA	NA	NA	NA	NA	2	188375253	188393203	Zm00001d005785	+	20.0741	7.16944	yes
2	205497000	205498088	V260	NA	NA	NA	NA	NA	NA	NA	NA	NA	NA	NA	NA	NA	NA	NA	NA
2	213467963	213471464	V7	2	213435367	213435501	Zm00001d006650	+	276.552	201.436	yes	2	213473849	213477743	Zm00001d006651	+	453.372	299.889	yes
2	232641438	232642668	V289	NA	NA	NA	NA	NA	NA	NA	NA	NA	NA	NA	NA	NA	NA	NA	NA
2	232773274	232774388	V389	NA	NA	NA	NA	NA	NA	NA	NA	NA	NA	NA	NA	NA	NA	NA	NA
2	240941948	240945398	V308	NA	NA	NA	NA	NA	NA	NA	NA	NA	NA	NA	NA	NA	NA	NA	NA
3	7109794	7110808	V261	NA	NA	NA	NA	NA	NA	NA	NA	NA	NA	NA	NA	NA	NA	NA	NA
3	9826844	9829546	V196	NA	NA	NA	NA	NA	NA	NA	NA	3	9874184	9877199	Zm00001d039638	+	15.1369	4.74447	yes
3	16325316	16326230	V115	NA	NA	NA	NA	NA	NA	NA	NA	3	16367348	16368775	Zm00001d039840	+	3.57104	0.322265	yes
3	27575358	27576132	V39	NA	NA	NA	NA	NA	NA	NA	NA	NA	NA	NA	NA	NA	NA	NA	NA
3	47001446	47002246	V74	NA	NA	NA	NA	NA	NA	NA	NA	NA	NA	NA	NA	NA	NA	NA	NA
3	79459774	79461001	V244	3	79222601	79256661	Zm00001d040920	+	16.6092	9.50754	yes	NA	NA	NA	NA	NA	NA	NA	NA
3	91200118	91201480	V14	NA	NA	NA	NA	NA	NA	NA	NA	NA	NA	NA	NA	NA	NA	NA	NA
3	124291948	124293030	V211	3	124224799	124231074	Zm00001d041497	-	18.7885	13.314	yes	NA	NA	NA	NA	NA	NA	NA	NA
3	125745364	125746189	V167	NA	NA	NA	NA	NA	NA	NA	NA	NA	NA	NA	NA	NA	NA	NA	NA
3	140322284	140323310	V144	NA	NA	NA	NA	NA	NA	NA	NA	NA	NA	NA	NA	NA	NA	NA	NA
3	140532986	140535114	V353	NA	NA	NA	NA	NA	NA	NA	NA	NA	NA	NA	NA	NA	NA	NA	NA
3	148169332	148169800	V117	3	148150416	148156394	Zm00001d042040	-	75.3496	45.2916	yes	NA	NA	NA	NA	NA	NA	NA	NA
3	165490344	165493238	V254	NA	NA	NA	NA	NA	NA	NA	NA	NA	NA	NA	NA	NA	NA	NA	NA
3	172767905	172769074	V255	NA	NA	NA	NA	NA	NA	NA	NA	3	172856158	172857057	Zm00001d042588	+	4.98588	2.45315	yes
3	182104267	182105317	V73	NA	NA	NA	NA	NA	NA	NA	NA	NA	NA	NA	NA	NA	NA	NA	NA
3	190820544	190821379	V140	NA	NA	NA	NA	NA	NA	NA	NA	3	190866499	190869969	Zm00001d043185	+	45.3091	22.984	yes
3	202422100	202424506	V132	3	202396759	202399107	Zm00001d043515	-	8.57913	6.18234	yes	3	202493784	202501702	Zm00001d043516	+	39.5032	19.1849	yes
3	217086840	217088367	V360	NA	NA	NA	NA	NA	NA	NA	NA	NA	NA	NA	NA	NA	NA	NA	NA
3	233637608	233639188	V285	NA	NA	NA	NA	NA	NA	NA	NA	NA	NA	NA	NA	NA	NA	NA	NA
3	234385828	234386530	V242	3	234344944	234345393	Zm00001d044664	+	329.613	96.4573	yes	NA	NA	NA	NA	NA	NA	NA	NA
4	3391654	3393498	V133	NA	NA	NA	NA	NA	NA	NA	NA	NA	NA	NA	NA	NA	NA	NA	NA
4	12581504	12582974	V304	NA	NA	NA	NA	NA	NA	NA	NA	4	12584214	12585332	Zm00001d049016	-	92.713	63.1466	yes
4	30710678	30711268	V384	NA	NA	NA	NA	NA	NA	NA	NA	4	30714265	30717256	Zm00001d049452	-	1.46478	0.624628	yes
4	30874036	30874920	V146	NA	NA	NA	NA	NA	NA	NA	NA	NA	NA	NA	NA	NA	NA	NA	NA
4	39127042	39127838	V80	NA	NA	NA	NA	NA	NA	NA	NA	NA	NA	NA	NA	NA	NA	NA	NA
4	70618576	70619798	V40	NA	NA	NA	NA	NA	NA	NA	NA	4	70689751	70697696	Zm00001d050173	+	14.4435	5.25065	yes
4	74945220	74947630	V154	NA	NA	NA	NA	NA	NA	NA	NA	NA	NA	NA	NA	NA	NA	NA	NA
4	78155982	78157081	V11	NA	NA	NA	NA	NA	NA	NA	NA	NA	NA	NA	NA	NA	NA	NA	NA
4	98938534	98939920	V317	NA	NA	NA	NA	NA	NA	NA	NA	NA	NA	NA	NA	NA	NA	NA	NA
4	101156610	101157718	V31	NA	NA	NA	NA	NA	NA	NA	NA	NA	NA	NA	NA	NA	NA	NA	NA
4	101483304	101483788	V19	NA	NA	NA	NA	NA	NA	NA	NA	NA	NA	NA	NA	NA	NA	NA	NA
4	124045206	124046376	V13	NA	NA	NA	NA	NA	NA	NA	NA	4	124187282	124193089	Zm00001d050810	+	107.062	53.9625	yes
4	141186216	141186933	V327	NA	NA	NA	NA	NA	NA	NA	NA	NA	NA	NA	NA	NA	NA	NA	NA
4	143963498	143964266	V145	4	143960387	143962013	Zm00001d051116	-	45.9355	22.5569	yes	NA	NA	NA	NA	NA	NA	NA	NA
4	148520410	148521631	V355	NA	NA	NA	NA	NA	NA	NA	NA	4	148592297	148593211	Zm00001d051203	+	64.9399	27.1258	yes
4	184801874	184805283	V183	NA	NA	NA	NA	NA	NA	NA	NA	NA	NA	NA	NA	NA	NA	NA	NA
4	215925704	215926852	V396	NA	NA	NA	NA	NA	NA	NA	NA	NA	NA	NA	NA	NA	NA	NA	NA
4	228394264	228396088	V111	4	228374544	228378081	Zm00001d053377	+	149.058	17.4692	yes	NA	NA	NA	NA	NA	NA	NA	NA
4	229114151	229115144	V99	NA	NA	NA	NA	NA	NA	NA	NA	NA	NA	NA	NA	NA	NA	NA	NA
5	3644796	3645704	V215	NA	NA	NA	NA	NA	NA	NA	NA	NA	NA	NA	NA	NA	NA	NA	NA
5	5053586	5054784	V1	5	5048884	5049726	Zm00001d013118	+	49.3789	6.91589	yes	NA	NA	NA	NA	NA	NA	NA	NA
5	13111408	13112168	V380	NA	NA	NA	NA	NA	NA	NA	NA	5	13212888	13216542	Zm00001d013511	+	28.282	11.9953	yes
5	13128542	13129494	V37	NA	NA	NA	NA	NA	NA	NA	NA	5	13212888	13216542	Zm00001d013511	+	28.282	11.9953	yes
5	16119986	16121300	V64	NA	NA	NA	NA	NA	NA	NA	NA	NA	NA	NA	NA	NA	NA	NA	NA
5	43431090	43431929	V265	NA	NA	NA	NA	NA	NA	NA	NA	NA	NA	NA	NA	NA	NA	NA	NA
5	52955288	52957348	V274	NA	NA	NA	NA	NA	NA	NA	NA	NA	NA	NA	NA	NA	NA	NA	NA
5	53035388	53036709	V388	NA	NA	NA	NA	NA	NA	NA	NA	NA	NA	NA	NA	NA	NA	NA	NA
5	68208396	68209117	V341	NA	NA	NA	NA	NA	NA	NA	NA	NA	NA	NA	NA	NA	NA	NA	NA
5	90210203	90210358	V349	NA	NA	NA	NA	NA	NA	NA	NA	NA	NA	NA	NA	NA	NA	NA	NA
5	98336156	98336802	V379	NA	NA	NA	NA	NA	NA	NA	NA	5	98401135	98404663	Zm00001d015568	+	105.774	61.5973	yes
5	104155014	104155858	V287	NA	NA	NA	NA	NA	NA	NA	NA	NA	NA	NA	NA	NA	NA	NA	NA
5	114124372	114125762	V212	NA	NA	NA	NA	NA	NA	NA	NA	NA	NA	NA	NA	NA	NA	NA	NA
5	120621224	120622574	V358	NA	NA	NA	NA	NA	NA	NA	NA	NA	NA	NA	NA	NA	NA	NA	NA
5	132017333	132018597	V227	NA	NA	NA	NA	NA	NA	NA	NA	NA	NA	NA	NA	NA	NA	NA	NA
5	146717680	146718628	V321	5	146540230	146555384	Zm00001d016144	-	50.7954	36.3095	yes	NA	NA	NA	NA	NA	NA	NA	NA
5	146953552	146954250	V361	NA	NA	NA	NA	NA	NA	NA	NA	NA	NA	NA	NA	NA	NA	NA	NA
5	149172564	149173220	V174	NA	NA	NA	NA	NA	NA	NA	NA	NA	NA	NA	NA	NA	NA	NA	NA
5	163536968	163537716	V135	NA	NA	NA	NA	NA	NA	NA	NA	NA	NA	NA	NA	NA	NA	NA	NA
6	5850580	5851818	V114	NA	NA	NA	NA	NA	NA	NA	NA	6	5904499	5909575	Zm00001d035115	-	6.9828	3.74976	yes
6	25221756	25222847	V284	6	25148734	25158121	Zm00001d035428	-	24.7921	10.9414	yes	NA	NA	NA	NA	NA	NA	NA	NA
6	34058854	34059385	V138	6	33989345	33991999	Zm00001d035569	-	5.4331	3.14772	yes	NA	NA	NA	NA	NA	NA	NA	NA
6	46913660	46915030	V302	NA	NA	NA	NA	NA	NA	NA	NA	NA	NA	NA	NA	NA	NA	NA	NA
6	46972876	46974076	V171	NA	NA	NA	NA	NA	NA	NA	NA	NA	NA	NA	NA	NA	NA	NA	NA
6	66050664	66051504	V91	NA	NA	NA	NA	NA	NA	NA	NA	NA	NA	NA	NA	NA	NA	NA	NA
6	66438286	66439230	V231	NA	NA	NA	NA	NA	NA	NA	NA	NA	NA	NA	NA	NA	NA	NA	NA
6	67739146	67740017	V23	NA	NA	NA	NA	NA	NA	NA	NA	6	67784534	67785534	Zm00001d036036	-	218.519	171.926	yes
6	76695726	76696793	V188	NA	NA	NA	NA	NA	NA	NA	NA	NA	NA	NA	NA	NA	NA	NA	NA
6	96214352	96215428	V102	NA	NA	NA	NA	NA	NA	NA	NA	NA	NA	NA	NA	NA	NA	NA	NA
6	100886590	100887538	V38	NA	NA	NA	NA	NA	NA	NA	NA	6	100889664	100893620	Zm00001d036788	-	4.54731	1.13881	yes
6	109029600	109030833	V53	NA	NA	NA	NA	NA	NA	NA	NA	NA	NA	NA	NA	NA	NA	NA	NA
6	111056072	111058718	V109	NA	NA	NA	NA	NA	NA	NA	NA	6	111080364	111081176	Zm00001d037062	+	1.94111	0.615235	yes
6	144056018	144057000	V251	NA	NA	NA	NA	NA	NA	NA	NA	6	144060572	144071744	Zm00001d037979	-	9.15774	5.07128	yes
6	152410151	152411280	V97	NA	NA	NA	NA	NA	NA	NA	NA	NA	NA	NA	NA	NA	NA	NA	NA
6	155059734	155060926	V206	6	155011567	155014793	Zm00001d038352	-	21.1467	6.70822	yes	NA	NA	NA	NA	NA	NA	NA	NA
6	159058348	159062054	V113	NA	NA	NA	NA	NA	NA	NA	NA	NA	NA	NA	NA	NA	NA	NA	NA
6	162471043	162473265	V9	6	162456742	162458601	Zm00001d038682	+	129.861	30.9268	yes	6	162529258	162530154	Zm00001d038683	+	34.545	2.28034	yes
6	166646554	166650802	V137	6	166576973	166590299	Zm00001d038894	-	35.6674	8.21964	yes	6	166661658	166665264	Zm00001d038896	-	34.2032	16.5124	yes
6	167315080	167315346	V322	NA	NA	NA	NA	NA	NA	NA	NA	NA	NA	NA	NA	NA	NA	NA	NA
6	170397484	170399410	V158	NA	NA	NA	NA	NA	NA	NA	NA	NA	NA	NA	NA	NA	NA	NA	NA
7	2054216	2056034	V266	NA	NA	NA	NA	NA	NA	NA	NA	NA	NA	NA	NA	NA	NA	NA	NA
7	8564048	8565574	V42	7	8554885	8562634	Zm00001d018894	+	43.3777	20.5184	yes	NA	NA	NA	NA	NA	NA	NA	NA
7	15938292	15939300	V76	7	15933985	15936456	Zm00001d019093	-	27.7819	16.5643	yes	NA	NA	NA	NA	NA	NA	NA	NA
7	71348510	71349362	V376	NA	NA	NA	NA	NA	NA	NA	NA	NA	NA	NA	NA	NA	NA	NA	NA
7	73810920	73811818	V62	NA	NA	NA	NA	NA	NA	NA	NA	NA	NA	NA	NA	NA	NA	NA	NA
7	100155027	100156068	V163	7	99712846	99714204	Zm00001d020206	-	25.6225	5.04971	yes	7	100204794	100211182	Zm00001d020208	+	10.4134	7.39826	yes
7	111505156	111505654	V198	NA	NA	NA	NA	NA	NA	NA	NA	NA	NA	NA	NA	NA	NA	NA	NA
7	116545426	116546306	V18	NA	NA	NA	NA	NA	NA	NA	NA	NA	NA	NA	NA	NA	NA	NA	NA
7	119867992	119868676	V156	NA	NA	NA	NA	NA	NA	NA	NA	7	119935930	119961121	Zm00001d020515	-	7.62488	3.89833	yes
7	123774346	123775038	V208	NA	NA	NA	NA	NA	NA	NA	NA	NA	NA	NA	NA	NA	NA	NA	NA
7	135607522	135608546	V72	NA	NA	NA	NA	NA	NA	NA	NA	NA	NA	NA	NA	NA	NA	NA	NA
7	155749349	155750704	V332	NA	NA	NA	NA	NA	NA	NA	NA	NA	NA	NA	NA	NA	NA	NA	NA
8	8054654	8055272	V391	8	8047022	8050763	Zm00001d008411	+	16.9161	11.6572	yes	NA	NA	NA	NA	NA	NA	NA	NA
8	13182940	13183760	V216	NA	NA	NA	NA	NA	NA	NA	NA	NA	NA	NA	NA	NA	NA	NA	NA
8	15019990	15021280	V220	8	15007294	15014756	Zm00001d008623	+	4.94854	1.18467	yes	NA	NA	NA	NA	NA	NA	NA	NA
8	21598661	21600578	V98	8	21509525	21515943	Zm00001d008817	+	7.84255	5.54895	yes	8	21638683	21640727	Zm00001d008819	-	1.30328	0.559131	yes
8	23295999	23296638	V333	NA	NA	NA	NA	NA	NA	NA	NA	NA	NA	NA	NA	NA	NA	NA	NA
8	42630620	42631650	V300	NA	NA	NA	NA	NA	NA	NA	NA	NA	NA	NA	NA	NA	NA	NA	NA
8	45079306	45080058	V374	NA	NA	NA	NA	NA	NA	NA	NA	NA	NA	NA	NA	NA	NA	NA	NA
8	46983047	46983565	V275	NA	NA	NA	NA	NA	NA	NA	NA	NA	NA	NA	NA	NA	NA	NA	NA
8	52456492	52457208	V155	NA	NA	NA	NA	NA	NA	NA	NA	NA	NA	NA	NA	NA	NA	NA	NA
8	64638878	64639854	V149	NA	NA	NA	NA	NA	NA	NA	NA	NA	NA	NA	NA	NA	NA	NA	NA
8	65676046	65677027	V375	NA	NA	NA	NA	NA	NA	NA	NA	NA	NA	NA	NA	NA	NA	NA	NA
8	88275328	88276558	V330	NA	NA	NA	NA	NA	NA	NA	NA	NA	NA	NA	NA	NA	NA	NA	NA
8	104958234	104958968	V394	NA	NA	NA	NA	NA	NA	NA	NA	NA	NA	NA	NA	NA	NA	NA	NA
8	111420492	111422270	V143	8	111285374	111286993	Zm00001d010366	+	4.62163	0.224363	yes	NA	NA	NA	NA	NA	NA	NA	NA
8	122870624	122871740	V390	NA	NA	NA	NA	NA	NA	NA	NA	NA	NA	NA	NA	NA	NA	NA	NA
8	132813596	132814684	V224	NA	NA	NA	NA	NA	NA	NA	NA	NA	NA	NA	NA	NA	NA	NA	NA
8	152467162	152468457	V90	NA	NA	NA	NA	NA	NA	NA	NA	NA	NA	NA	NA	NA	NA	NA	NA
8	160327468	160328414	V169	NA	NA	NA	NA	NA	NA	NA	NA	NA	NA	NA	NA	NA	NA	NA	NA
8	161058202	161059594	V286	NA	NA	NA	NA	NA	NA	NA	NA	NA	NA	NA	NA	NA	NA	NA	NA
8	161514608	161515017	V200	NA	NA	NA	NA	NA	NA	NA	NA	NA	NA	NA	NA	NA	NA	NA	NA
8	172434684	172435440	V339	NA	NA	NA	NA	NA	NA	NA	NA	NA	NA	NA	NA	NA	NA	NA	NA
9	35104008	35105164	V209	NA	NA	NA	NA	NA	NA	NA	NA	NA	NA	NA	NA	NA	NA	NA	NA
9	49836240	49836776	V234	NA	NA	NA	NA	NA	NA	NA	NA	NA	NA	NA	NA	NA	NA	NA	NA
9	50036652	50037614	V267	NA	NA	NA	NA	NA	NA	NA	NA	NA	NA	NA	NA	NA	NA	NA	NA
9	51287362	51288520	V79	NA	NA	NA	NA	NA	NA	NA	NA	NA	NA	NA	NA	NA	NA	NA	NA
9	53589878	53590631	V371	NA	NA	NA	NA	NA	NA	NA	NA	NA	NA	NA	NA	NA	NA	NA	NA
9	60736966	60738042	V179	9	60497376	60505212	Zm00001d046060	-	8.94236	6.00983	yes	NA	NA	NA	NA	NA	NA	NA	NA
9	86276288	86276852	V392	NA	NA	NA	NA	NA	NA	NA	NA	9	86533090	86547022	Zm00001d046385	+	71.9064	17.1742	yes
9	96459300	96460430	V296	NA	NA	NA	NA	NA	NA	NA	NA	NA	NA	NA	NA	NA	NA	NA	NA
9	97760926	97762856	V271	NA	NA	NA	NA	NA	NA	NA	NA	NA	NA	NA	NA	NA	NA	NA	NA
9	98968934	98971126	V95	NA	NA	NA	NA	NA	NA	NA	NA	NA	NA	NA	NA	NA	NA	NA	NA
9	108982046	108984216	V66	NA	NA	NA	NA	NA	NA	NA	NA	9	109049646	109051653	Zm00001d046890	-	75.8583	54.054	yes
9	109369808	109371908	V112	NA	NA	NA	NA	NA	NA	NA	NA	NA	NA	NA	NA	NA	NA	NA	NA
9	138412782	138414828	V127	NA	NA	NA	NA	NA	NA	NA	NA	NA	NA	NA	NA	NA	NA	NA	NA
9	149713610	149714702	V88	NA	NA	NA	NA	NA	NA	NA	NA	NA	NA	NA	NA	NA	NA	NA	NA
9	159009556	159010794	V28	NA	NA	NA	NA	NA	NA	NA	NA	9	159039632	159047635	Zm00001d048568	+	4.59301	1.33097	yes
# Husk specific genes
Candidate				Upstream gene								Downstream gene
chr	start	end	ID	chr	start	end	geneID	str	V2-IST expression	Husk expression	Significance	chr	start	end	geneID	str	V2-IST expression	Husk expression	Significance
1	5119264	5120882	H598	1	5111247	5116316	Zm00001d027430	+	11.2469	15.5419	yes	NA	NA	NA	NA	NA	NA	NA	NA
1	5141792	5143284	H1260	NA	NA	NA	NA	NA	NA	NA	NA	NA	NA	NA	NA	NA	NA	NA	NA
1	5427612	5429587	H925	NA	NA	NA	NA	NA	NA	NA	NA	NA	NA	NA	NA	NA	NA	NA	NA
1	5655257	5656368	H12	1	5610415	5614949	Zm00001d027455	-	17.6951	57.3185	yes	NA	NA	NA	NA	NA	NA	NA	NA
1	7970902	7972200	H164	NA	NA	NA	NA	NA	NA	NA	NA	NA	NA	NA	NA	NA	NA	NA	NA
1	8467804	8468974	H65	NA	NA	NA	NA	NA	NA	NA	NA	NA	NA	NA	NA	NA	NA	NA	NA
1	10163308	10163826	H914	NA	NA	NA	NA	NA	NA	NA	NA	NA	NA	NA	NA	NA	NA	NA	NA
1	10834280	10836084	H259	NA	NA	NA	NA	NA	NA	NA	NA	1	10854296	10857324	Zm00001d027676	+	2.76226	8.35321	yes
1	13071126	13075934	H660	NA	NA	NA	NA	NA	NA	NA	NA	1	13137072	13140026	Zm00001d027766	+	4.35737	9.71067	yes
1	13161052	13162968	H965	NA	NA	NA	NA	NA	NA	NA	NA	NA	NA	NA	NA	NA	NA	NA	NA
1	13899460	13900201	H576	1	13863300	13867102	Zm00001d027802	-	8.8916	21.2853	yes	NA	NA	NA	NA	NA	NA	NA	NA
1	13900418	13901960	H1090	1	13863300	13867102	Zm00001d027802	-	8.8916	21.2853	yes	NA	NA	NA	NA	NA	NA	NA	NA
1	15336608	15338124	H599	1	15301583	15306925	Zm00001d027854	-	18.3443	40.3248	yes	NA	NA	NA	NA	NA	NA	NA	NA
1	15387741	15390462	H1116	NA	NA	NA	NA	NA	NA	NA	NA	NA	NA	NA	NA	NA	NA	NA	NA
1	15390766	15391724	H1296	NA	NA	NA	NA	NA	NA	NA	NA	NA	NA	NA	NA	NA	NA	NA	NA
1	15403082	15405596	H1126	NA	NA	NA	NA	NA	NA	NA	NA	NA	NA	NA	NA	NA	NA	NA	NA
1	15506222	15508297	H243	1	15500226	15501662	Zm00001d027859	+	12.2015	31.4706	yes	NA	NA	NA	NA	NA	NA	NA	NA
1	15514612	15515662	H1215	1	15500226	15501662	Zm00001d027859	+	12.2015	31.4706	yes	NA	NA	NA	NA	NA	NA	NA	NA
1	16295814	16298072	H207	NA	NA	NA	NA	NA	NA	NA	NA	NA	NA	NA	NA	NA	NA	NA	NA
1	19565674	19569542	H1289	NA	NA	NA	NA	NA	NA	NA	NA	1	19584556	19586462	Zm00001d027991	+	12.98	24.0438	yes
1	19587270	19590048	H317	1	19584556	19586462	Zm00001d027991	+	12.98	24.0438	yes	1	19594960	19595493	Zm00001d027992	+	1.4302	4.12039	yes
1	22667677	22669010	H1255	NA	NA	NA	NA	NA	NA	NA	NA	NA	NA	NA	NA	NA	NA	NA	NA
1	22813748	22814392	H418	1	22735361	22740921	Zm00001d028093	-	17.2945	106.873	yes	NA	NA	NA	NA	NA	NA	NA	NA
1	23252015	23253598	H1032	NA	NA	NA	NA	NA	NA	NA	NA	1	23265205	23270017	Zm00001d028114	+	14.2987	20.4022	yes
1	23983816	23985394	H1171	1	23975834	23981932	Zm00001d028140	+	17.6577	34.1846	yes	NA	NA	NA	NA	NA	NA	NA	NA
1	24664210	24665582	H780	NA	NA	NA	NA	NA	NA	NA	NA	NA	NA	NA	NA	NA	NA	NA	NA
1	28650955	28653633	H1303	1	28638545	28642886	Zm00001d028267	-	36.1669	80.4725	yes	NA	NA	NA	NA	NA	NA	NA	NA
1	29444326	29447088	H971	1	29407035	29412655	Zm00001d028293	+	8.43376	21.8133	yes	NA	NA	NA	NA	NA	NA	NA	NA
1	29794754	29796204	H1229	NA	NA	NA	NA	NA	NA	NA	NA	1	29830012	29832203	Zm00001d028304	-	3.51788	9.87592	yes
1	30477148	30479040	H781	NA	NA	NA	NA	NA	NA	NA	NA	NA	NA	NA	NA	NA	NA	NA	NA
1	30610822	30615272	H326	NA	NA	NA	NA	NA	NA	NA	NA	NA	NA	NA	NA	NA	NA	NA	NA
1	31359291	31361492	H402	1	31351458	31356305	Zm00001d028344	-	5.8063	21.367	yes	NA	NA	NA	NA	NA	NA	NA	NA
1	32892426	32895076	H129	1	32857622	32861798	Zm00001d028386	-	8.651	23.3175	yes	1	32948302	32950299	Zm00001d028388	-	1.07472	1.82045	yes
1	33042090	33044865	H1113	NA	NA	NA	NA	NA	NA	NA	NA	NA	NA	NA	NA	NA	NA	NA	NA
1	33543522	33543690	H994	NA	NA	NA	NA	NA	NA	NA	NA	1	33544073	33546571	Zm00001d028399	-	4.96365	24.9863	yes
1	33712692	33713475	H968	NA	NA	NA	NA	NA	NA	NA	NA	1	33738886	33739350	Zm00001d028404	-	1.54476	7.13938	yes
1	33993718	33994477	H261	NA	NA	NA	NA	NA	NA	NA	NA	1	34030313	34038272	Zm00001d028412	+	59.5548	110.438	yes
1	33994665	33996890	H1170	NA	NA	NA	NA	NA	NA	NA	NA	1	34030313	34038272	Zm00001d028412	+	59.5548	110.438	yes
1	33999117	33999788	H1015	NA	NA	NA	NA	NA	NA	NA	NA	1	34030313	34038272	Zm00001d028412	+	59.5548	110.438	yes
1	33999938	34001628	H49	NA	NA	NA	NA	NA	NA	NA	NA	1	34030313	34038272	Zm00001d028412	+	59.5548	110.438	yes
1	35252134	35258182	H624	NA	NA	NA	NA	NA	NA	NA	NA	NA	NA	NA	NA	NA	NA	NA	NA
1	35900732	35901470	H482	NA	NA	NA	NA	NA	NA	NA	NA	NA	NA	NA	NA	NA	NA	NA	NA
1	37493602	37498546	H997	NA	NA	NA	NA	NA	NA	NA	NA	NA	NA	NA	NA	NA	NA	NA	NA
1	37906672	37907908	H269	1	37841039	37846575	Zm00001d028514	-	4.35442	6.58916	yes	NA	NA	NA	NA	NA	NA	NA	NA
1	39231283	39234108	H471	NA	NA	NA	NA	NA	NA	NA	NA	1	39236494	39239653	Zm00001d028565	+	3.05084	19.1067	yes
1	39356496	39359436	H675	NA	NA	NA	NA	NA	NA	NA	NA	1	39386655	39389622	Zm00001d028567	-	4.58136	7.71339	yes
1	40033996	40034898	H3	NA	NA	NA	NA	NA	NA	NA	NA	NA	NA	NA	NA	NA	NA	NA	NA
1	40408934	40410680	H115	1	40283742	40287068	Zm00001d028599	-	3.91912	14.1052	yes	1	40428759	40431019	Zm00001d028601	+	76.6202	217.819	yes
1	40411136	40413990	H312	1	40283742	40287068	Zm00001d028599	-	3.91912	14.1052	yes	1	40428759	40431019	Zm00001d028601	+	76.6202	217.819	yes
1	40423452	40425634	H291	1	40283742	40287068	Zm00001d028599	-	3.91912	14.1052	yes	1	40428759	40431019	Zm00001d028601	+	76.6202	217.819	yes
1	42764330	42765016	H59	NA	NA	NA	NA	NA	NA	NA	NA	NA	NA	NA	NA	NA	NA	NA	NA
1	48354254	48355286	H1035	1	48337931	48338995	Zm00001d028841	+	4.40114	15.2788	yes	NA	NA	NA	NA	NA	NA	NA	NA
1	48355380	48355718	H759	1	48337931	48338995	Zm00001d028841	+	4.40114	15.2788	yes	NA	NA	NA	NA	NA	NA	NA	NA
1	48355772	48356412	H637	1	48337931	48338995	Zm00001d028841	+	4.40114	15.2788	yes	NA	NA	NA	NA	NA	NA	NA	NA
1	49002376	49003952	H561	NA	NA	NA	NA	NA	NA	NA	NA	1	49060954	49063784	Zm00001d028867	-	36.3446	78.9588	yes
1	50394866	50395964	H1228	NA	NA	NA	NA	NA	NA	NA	NA	NA	NA	NA	NA	NA	NA	NA	NA
1	51398462	51400588	H1181	1	51361873	51362499	Zm00001d028916	+	15.076	22.1418	yes	NA	NA	NA	NA	NA	NA	NA	NA
1	53326720	53333275	H1084	NA	NA	NA	NA	NA	NA	NA	NA	NA	NA	NA	NA	NA	NA	NA	NA
1	54025096	54028806	H39	NA	NA	NA	NA	NA	NA	NA	NA	1	54034211	54036320	Zm00001d028995	-	2.44187	7.04417	yes
1	54088828	54090004	H1191	NA	NA	NA	NA	NA	NA	NA	NA	NA	NA	NA	NA	NA	NA	NA	NA
1	55257709	55259818	H201	NA	NA	NA	NA	NA	NA	NA	NA	NA	NA	NA	NA	NA	NA	NA	NA
1	55260354	55261026	H37	NA	NA	NA	NA	NA	NA	NA	NA	NA	NA	NA	NA	NA	NA	NA	NA
1	56038113	56038826	H340	NA	NA	NA	NA	NA	NA	NA	NA	1	56040100	56042760	Zm00001d029047	+	67.9336	105.857	yes
1	59106226	59108638	H184	1	59070431	59071868	Zm00001d029125	-	1.16713	27.0548	yes	1	59132630	59134681	Zm00001d029126	-	7.46744	29.2005	yes
1	59116454	59117843	H778	1	59070431	59071868	Zm00001d029125	-	1.16713	27.0548	yes	1	59132630	59134681	Zm00001d029126	-	7.46744	29.2005	yes
1	59118524	59119574	H604	1	59070431	59071868	Zm00001d029125	-	1.16713	27.0548	yes	1	59132630	59134681	Zm00001d029126	-	7.46744	29.2005	yes
1	59340661	59342730	H496	NA	NA	NA	NA	NA	NA	NA	NA	NA	NA	NA	NA	NA	NA	NA	NA
1	60676708	60678898	H406	NA	NA	NA	NA	NA	NA	NA	NA	NA	NA	NA	NA	NA	NA	NA	NA
1	66025282	66026316	H343	NA	NA	NA	NA	NA	NA	NA	NA	NA	NA	NA	NA	NA	NA	NA	NA
1	67345322	67345806	H959	NA	NA	NA	NA	NA	NA	NA	NA	NA	NA	NA	NA	NA	NA	NA	NA
1	75381298	75383072	H720	1	75377980	75379495	Zm00001d029539	-	64.2553	96.0065	yes	NA	NA	NA	NA	NA	NA	NA	NA
1	78650800	78653504	H596	NA	NA	NA	NA	NA	NA	NA	NA	1	78654675	78656117	Zm00001d029601	-	9.94904	23.3262	yes
1	80739182	80740408	H1068	NA	NA	NA	NA	NA	NA	NA	NA	NA	NA	NA	NA	NA	NA	NA	NA
1	82151550	82152553	H390	1	82101246	82103796	Zm00001d029673	+	28.8453	38.3837	yes	NA	NA	NA	NA	NA	NA	NA	NA
1	84251854	84253245	H1148	NA	NA	NA	NA	NA	NA	NA	NA	NA	NA	NA	NA	NA	NA	NA	NA
1	84447698	84448918	H648	NA	NA	NA	NA	NA	NA	NA	NA	NA	NA	NA	NA	NA	NA	NA	NA
1	86148462	86150594	H579	1	86136740	86137516	Zm00001d029763	-	5.31794	13.0773	yes	NA	NA	NA	NA	NA	NA	NA	NA
1	86767601	86768286	H212	NA	NA	NA	NA	NA	NA	NA	NA	1	86770300	86776371	Zm00001d029785	+	1.41603	8.61898	yes
1	88693280	88693906	H377	1	88468178	88468588	Zm00001d029820	-	9.36042	14.3515	yes	NA	NA	NA	NA	NA	NA	NA	NA
1	89941416	89942306	H70	NA	NA	NA	NA	NA	NA	NA	NA	NA	NA	NA	NA	NA	NA	NA	NA
1	89955528	89957949	H620	NA	NA	NA	NA	NA	NA	NA	NA	1	89958471	89961843	Zm00001d029850	-	2.5399	16.2601	yes
1	91992012	91992194	H1004	NA	NA	NA	NA	NA	NA	NA	NA	NA	NA	NA	NA	NA	NA	NA	NA
1	92071966	92072316	H1016	NA	NA	NA	NA	NA	NA	NA	NA	NA	NA	NA	NA	NA	NA	NA	NA
1	93211854	93214184	H422	1	93193094	93195786	Zm00001d029899	-	70.6051	146.578	yes	NA	NA	NA	NA	NA	NA	NA	NA
1	95153142	95153952	H238	NA	NA	NA	NA	NA	NA	NA	NA	1	95220121	95221774	Zm00001d029934	+	4.32669	18.5249	yes
1	97453960	97455886	H1249	NA	NA	NA	NA	NA	NA	NA	NA	NA	NA	NA	NA	NA	NA	NA	NA
1	100702172	100704320	H1185	NA	NA	NA	NA	NA	NA	NA	NA	1	100836103	100840993	Zm00001d030031	+	8.55681	15.6533	yes
1	100705255	100708424	H1023	NA	NA	NA	NA	NA	NA	NA	NA	1	100836103	100840993	Zm00001d030031	+	8.55681	15.6533	yes
1	102344948	102346652	H1242	NA	NA	NA	NA	NA	NA	NA	NA	NA	NA	NA	NA	NA	NA	NA	NA
1	103984328	103985188	H1281	NA	NA	NA	NA	NA	NA	NA	NA	NA	NA	NA	NA	NA	NA	NA	NA
1	105971394	105974368	H1154	NA	NA	NA	NA	NA	NA	NA	NA	NA	NA	NA	NA	NA	NA	NA	NA
1	121867184	121868206	H111	NA	NA	NA	NA	NA	NA	NA	NA	NA	NA	NA	NA	NA	NA	NA	NA
1	137255420	137256418	H233	NA	NA	NA	NA	NA	NA	NA	NA	1	137947283	137948557	Zm00001d030494	+	0.145167	2.25514	yes
1	141187510	141188284	H110	NA	NA	NA	NA	NA	NA	NA	NA	1	141705734	141709496	Zm00001d030526	+	33.2906	92.973	yes
1	141416586	141417558	H1161	NA	NA	NA	NA	NA	NA	NA	NA	1	141705734	141709496	Zm00001d030526	+	33.2906	92.973	yes
1	148265606	148266830	H123	1	148162035	148190548	Zm00001d030609	+	15.8466	24.7831	yes	NA	NA	NA	NA	NA	NA	NA	NA
1	148502340	148503150	H1129	NA	NA	NA	NA	NA	NA	NA	NA	1	148632020	148635396	Zm00001d030613	-	0.790636	1.93538	yes
1	149188182	149189838	H334	NA	NA	NA	NA	NA	NA	NA	NA	NA	NA	NA	NA	NA	NA	NA	NA
1	149450460	149451668	H776	1	149432603	149447358	Zm00001d022821	+	1.41109	3.16851	yes	NA	NA	NA	NA	NA	NA	NA	NA
1	150416632	150417802	H348	NA	NA	NA	NA	NA	NA	NA	NA	NA	NA	NA	NA	NA	NA	NA	NA
1	150696042	150696890	H468	NA	NA	NA	NA	NA	NA	NA	NA	NA	NA	NA	NA	NA	NA	NA	NA
1	163425382	163426360	H320	1	163238999	163241090	Zm00001d030851	-	4.65894	23.876	yes	NA	NA	NA	NA	NA	NA	NA	NA
1	166139494	166140343	H550	NA	NA	NA	NA	NA	NA	NA	NA	1	166141957	166147468	Zm00001d030893	+	30.7135	40.2832	yes
1	167319268	167320088	H1150	NA	NA	NA	NA	NA	NA	NA	NA	NA	NA	NA	NA	NA	NA	NA	NA
1	168126596	168127376	H96	NA	NA	NA	NA	NA	NA	NA	NA	NA	NA	NA	NA	NA	NA	NA	NA
1	169187922	169189910	H814	1	169037521	169044042	Zm00001d030958	+	0.984209	3.61933	yes	NA	NA	NA	NA	NA	NA	NA	NA
1	170792653	170793395	H67	NA	NA	NA	NA	NA	NA	NA	NA	NA	NA	NA	NA	NA	NA	NA	NA
1	171229932	171230611	H208	NA	NA	NA	NA	NA	NA	NA	NA	NA	NA	NA	NA	NA	NA	NA	NA
1	174670278	174671371	H833	NA	NA	NA	NA	NA	NA	NA	NA	NA	NA	NA	NA	NA	NA	NA	NA
1	179538856	179541678	H166	NA	NA	NA	NA	NA	NA	NA	NA	NA	NA	NA	NA	NA	NA	NA	NA
1	180254688	180257002	H990	NA	NA	NA	NA	NA	NA	NA	NA	NA	NA	NA	NA	NA	NA	NA	NA
1	191762316	191762844	H714	NA	NA	NA	NA	NA	NA	NA	NA	1	191766320	191771809	Zm00001d031487	+	34.5655	102.211	yes
1	191772218	191774329	H253	1	191766320	191771809	Zm00001d031487	+	34.5655	102.211	yes	1	191775178	191776885	Zm00001d031488	-	10.1201	15.6545	yes
1	194347326	194351606	H1065	1	194339694	194342403	Zm00001d031561	+	8.27807	31.2513	yes	NA	NA	NA	NA	NA	NA	NA	NA
1	195303939	195305143	H51	1	195291757	195294291	Zm00001d031580	-	23.4168	51.8649	yes	NA	NA	NA	NA	NA	NA	NA	NA
1	197055292	197057701	H647	NA	NA	NA	NA	NA	NA	NA	NA	NA	NA	NA	NA	NA	NA	NA	NA
1	197630794	197632094	H767	NA	NA	NA	NA	NA	NA	NA	NA	NA	NA	NA	NA	NA	NA	NA	NA
1	200652296	200652792	H632	1	200647882	200649247	Zm00001d031745	-	0.566852	2.5038	yes	NA	NA	NA	NA	NA	NA	NA	NA
1	200652935	200654268	H1119	1	200647882	200649247	Zm00001d031745	-	0.566852	2.5038	yes	NA	NA	NA	NA	NA	NA	NA	NA
1	200663368	200664728	H1293	1	200647882	200649247	Zm00001d031745	-	0.566852	2.5038	yes	NA	NA	NA	NA	NA	NA	NA	NA
1	200787045	200790222	H628	NA	NA	NA	NA	NA	NA	NA	NA	NA	NA	NA	NA	NA	NA	NA	NA
1	200884142	200887068	H1169	NA	NA	NA	NA	NA	NA	NA	NA	NA	NA	NA	NA	NA	NA	NA	NA
1	204608306	204609996	H746	NA	NA	NA	NA	NA	NA	NA	NA	NA	NA	NA	NA	NA	NA	NA	NA
1	210187586	210189226	H433	NA	NA	NA	NA	NA	NA	NA	NA	NA	NA	NA	NA	NA	NA	NA	NA
1	214776424	214776982	H1158	NA	NA	NA	NA	NA	NA	NA	NA	NA	NA	NA	NA	NA	NA	NA	NA
1	217824220	217825130	H1117	NA	NA	NA	NA	NA	NA	NA	NA	NA	NA	NA	NA	NA	NA	NA	NA
1	222402410	222403418	H1286	NA	NA	NA	NA	NA	NA	NA	NA	NA	NA	NA	NA	NA	NA	NA	NA
1	223070690	223071762	H608	NA	NA	NA	NA	NA	NA	NA	NA	NA	NA	NA	NA	NA	NA	NA	NA
1	227161916	227164018	H1269	NA	NA	NA	NA	NA	NA	NA	NA	NA	NA	NA	NA	NA	NA	NA	NA
1	227361452	227364502	H846	NA	NA	NA	NA	NA	NA	NA	NA	NA	NA	NA	NA	NA	NA	NA	NA
1	227863674	227866143	H873	NA	NA	NA	NA	NA	NA	NA	NA	1	227870996	227876186	Zm00001d032473	+	6.28312	16.2318	yes
1	229654468	229655246	H577	NA	NA	NA	NA	NA	NA	NA	NA	NA	NA	NA	NA	NA	NA	NA	NA
1	229902155	229902986	H472	NA	NA	NA	NA	NA	NA	NA	NA	1	229906825	229912962	Zm00001d032539	-	0.117125	3.46141	yes
1	231950640	231951492	H1024	NA	NA	NA	NA	NA	NA	NA	NA	NA	NA	NA	NA	NA	NA	NA	NA
1	234388476	234389148	H663	NA	NA	NA	NA	NA	NA	NA	NA	1	234430393	234435468	Zm00001d032686	-	4.16378	16.8267	yes
1	234979190	234980246	H941	NA	NA	NA	NA	NA	NA	NA	NA	NA	NA	NA	NA	NA	NA	NA	NA
1	236253320	236253846	H857	1	236244016	236252944	Zm00001d032725	+	27.6668	38.1318	yes	NA	NA	NA	NA	NA	NA	NA	NA
1	236311706	236312444	H336	1	236244016	236252944	Zm00001d032725	+	27.6668	38.1318	yes	NA	NA	NA	NA	NA	NA	NA	NA
1	241003528	241007210	H1109	NA	NA	NA	NA	NA	NA	NA	NA	NA	NA	NA	NA	NA	NA	NA	NA
1	241028546	241029682	H881	NA	NA	NA	NA	NA	NA	NA	NA	1	241076121	241077988	Zm00001d032873	-	47.4981	94.7304	yes
1	248598910	248600098	H974	NA	NA	NA	NA	NA	NA	NA	NA	NA	NA	NA	NA	NA	NA	NA	NA
1	252802193	252804582	H426	NA	NA	NA	NA	NA	NA	NA	NA	NA	NA	NA	NA	NA	NA	NA	NA
1	252952756	252953479	H905	NA	NA	NA	NA	NA	NA	NA	NA	NA	NA	NA	NA	NA	NA	NA	NA
1	255417938	255418881	H1104	NA	NA	NA	NA	NA	NA	NA	NA	NA	NA	NA	NA	NA	NA	NA	NA
1	255870858	255873689	H1131	NA	NA	NA	NA	NA	NA	NA	NA	1	255988480	256003180	Zm00001d033247	+	12.285	19.5863	yes
1	257354352	257357746	H499	NA	NA	NA	NA	NA	NA	NA	NA	NA	NA	NA	NA	NA	NA	NA	NA
1	262555338	262555851	H1155	NA	NA	NA	NA	NA	NA	NA	NA	1	262565235	262566607	Zm00001d033419	+	0.996426	4.96333	yes
1	262556112	262558186	H60	NA	NA	NA	NA	NA	NA	NA	NA	1	262565235	262566607	Zm00001d033419	+	0.996426	4.96333	yes
1	265127962	265128650	H851	1	265094468	265098491	Zm00001d033510	+	9.03222	18.4889	yes	NA	NA	NA	NA	NA	NA	NA	NA
1	270483224	270485693	H1233	NA	NA	NA	NA	NA	NA	NA	NA	1	270553676	270554776	Zm00001d033673	+	0.452153	7.1567	yes
1	270860553	270861974	H960	1	270856580	270859741	Zm00001d033675	+	4.66192	7.42568	yes	NA	NA	NA	NA	NA	NA	NA	NA
1	270978404	270981173	H1259	NA	NA	NA	NA	NA	NA	NA	NA	NA	NA	NA	NA	NA	NA	NA	NA
1	271210256	271211154	H1317	NA	NA	NA	NA	NA	NA	NA	NA	NA	NA	NA	NA	NA	NA	NA	NA
1	271222542	271223608	H133	NA	NA	NA	NA	NA	NA	NA	NA	NA	NA	NA	NA	NA	NA	NA	NA
1	275463460	275465208	H777	NA	NA	NA	NA	NA	NA	NA	NA	NA	NA	NA	NA	NA	NA	NA	NA
1	276530877	276531674	H623	NA	NA	NA	NA	NA	NA	NA	NA	NA	NA	NA	NA	NA	NA	NA	NA
1	277122816	277126862	H1214	NA	NA	NA	NA	NA	NA	NA	NA	NA	NA	NA	NA	NA	NA	NA	NA
1	277127078	277129562	H718	NA	NA	NA	NA	NA	NA	NA	NA	NA	NA	NA	NA	NA	NA	NA	NA
1	277444353	277446504	H1037	NA	NA	NA	NA	NA	NA	NA	NA	NA	NA	NA	NA	NA	NA	NA	NA
1	277893744	277894700	H1240	NA	NA	NA	NA	NA	NA	NA	NA	NA	NA	NA	NA	NA	NA	NA	NA
1	279333358	279335202	H578	NA	NA	NA	NA	NA	NA	NA	NA	1	279336319	279336819	Zm00001d033943	+	1.58784	7.45655	yes
1	279927820	279928880	H1312	1	279923104	279925806	Zm00001d033976	-	37.0275	80.7233	yes	NA	NA	NA	NA	NA	NA	NA	NA
1	279929204	279931438	H396	1	279923104	279925806	Zm00001d033976	-	37.0275	80.7233	yes	NA	NA	NA	NA	NA	NA	NA	NA
1	279947098	279947483	H798	NA	NA	NA	NA	NA	NA	NA	NA	NA	NA	NA	NA	NA	NA	NA	NA
1	281222728	281223156	H655	NA	NA	NA	NA	NA	NA	NA	NA	NA	NA	NA	NA	NA	NA	NA	NA
1	281223316	281225106	H1266	NA	NA	NA	NA	NA	NA	NA	NA	NA	NA	NA	NA	NA	NA	NA	NA
1	282497496	282498366	H1309	NA	NA	NA	NA	NA	NA	NA	NA	1	282500016	282508569	Zm00001d034050	+	0.289534	0.751078	yes
1	283124530	283125510	H183	NA	NA	NA	NA	NA	NA	NA	NA	1	283163311	283164753	Zm00001d034072	+	358.691	805.254	yes
1	286743556	286745264	H597	1	286738442	286742476	Zm00001d034205	-	26.6761	70.2196	yes	NA	NA	NA	NA	NA	NA	NA	NA
1	286745634	286746264	H215	1	286738442	286742476	Zm00001d034205	-	26.6761	70.2196	yes	NA	NA	NA	NA	NA	NA	NA	NA
1	286746414	286747226	H1226	1	286738442	286742476	Zm00001d034205	-	26.6761	70.2196	yes	NA	NA	NA	NA	NA	NA	NA	NA
1	287596862	287599688	H349	1	287588788	287596595	Zm00001d034239	+	23.848	36.6817	yes	NA	NA	NA	NA	NA	NA	NA	NA
1	287599865	287601030	H983	1	287588788	287596595	Zm00001d034239	+	23.848	36.6817	yes	NA	NA	NA	NA	NA	NA	NA	NA
1	291162346	291164200	H150	1	291111822	291114965	Zm00001d034373	-	64.932	131.621	yes	NA	NA	NA	NA	NA	NA	NA	NA
1	291552991	291556086	H289	NA	NA	NA	NA	NA	NA	NA	NA	NA	NA	NA	NA	NA	NA	NA	NA
1	291562550	291562899	H945	NA	NA	NA	NA	NA	NA	NA	NA	NA	NA	NA	NA	NA	NA	NA	NA
1	292774158	292774682	H525	1	292764825	292765994	Zm00001d034427	-	4.14171	10.9035	yes	NA	NA	NA	NA	NA	NA	NA	NA
1	298999516	299000088	H825	1	298994999	298998450	Zm00001d034655	-	2.48091	6.7931	yes	NA	NA	NA	NA	NA	NA	NA	NA
1	301302656	301303680	H1211	NA	NA	NA	NA	NA	NA	NA	NA	NA	NA	NA	NA	NA	NA	NA	NA
10	1653536	1654630	H176	NA	NA	NA	NA	NA	NA	NA	NA	NA	NA	NA	NA	NA	NA	NA	NA
10	3585466	3587216	H674	NA	NA	NA	NA	NA	NA	NA	NA	10	3590080	3593901	Zm00001d023330	-	3.47209	5.72161	yes
10	6626036	6627476	H490	NA	NA	NA	NA	NA	NA	NA	NA	10	6631686	6632327	Zm00001d023468	-	16.0833	42.5698	yes
10	10406302	10407764	H828	NA	NA	NA	NA	NA	NA	NA	NA	NA	NA	NA	NA	NA	NA	NA	NA
10	12854830	12855816	H967	NA	NA	NA	NA	NA	NA	NA	NA	NA	NA	NA	NA	NA	NA	NA	NA
10	16233382	16234440	H29	NA	NA	NA	NA	NA	NA	NA	NA	NA	NA	NA	NA	NA	NA	NA	NA
10	23950448	23951230	H1236	NA	NA	NA	NA	NA	NA	NA	NA	NA	NA	NA	NA	NA	NA	NA	NA
10	24110404	24111639	H1140	NA	NA	NA	NA	NA	NA	NA	NA	NA	NA	NA	NA	NA	NA	NA	NA
10	30601423	30602202	H119	NA	NA	NA	NA	NA	NA	NA	NA	10	30683334	30695018	Zm00001d023943	-	108.662	135.341	yes
10	31542864	31544016	H1099	NA	NA	NA	NA	NA	NA	NA	NA	NA	NA	NA	NA	NA	NA	NA	NA
10	34317702	34318352	H694	10	34278519	34282752	Zm00001d023984	+	5.39234	11.8819	yes	NA	NA	NA	NA	NA	NA	NA	NA
10	35105094	35105599	H678	NA	NA	NA	NA	NA	NA	NA	NA	NA	NA	NA	NA	NA	NA	NA	NA
10	35105970	35106444	H917	NA	NA	NA	NA	NA	NA	NA	NA	NA	NA	NA	NA	NA	NA	NA	NA
10	35106896	35107744	H725	NA	NA	NA	NA	NA	NA	NA	NA	NA	NA	NA	NA	NA	NA	NA	NA
10	35947212	35948350	H841	NA	NA	NA	NA	NA	NA	NA	NA	NA	NA	NA	NA	NA	NA	NA	NA
10	36138024	36139136	H766	NA	NA	NA	NA	NA	NA	NA	NA	NA	NA	NA	NA	NA	NA	NA	NA
10	39277739	39278910	H563	10	39109230	39113706	Zm00001d024043	-	37.7132	71.0432	yes	NA	NA	NA	NA	NA	NA	NA	NA
10	39314096	39315106	H47	10	39109230	39113706	Zm00001d024043	-	37.7132	71.0432	yes	NA	NA	NA	NA	NA	NA	NA	NA
10	42751231	42752474	H824	NA	NA	NA	NA	NA	NA	NA	NA	NA	NA	NA	NA	NA	NA	NA	NA
10	44460414	44461644	H1133	NA	NA	NA	NA	NA	NA	NA	NA	NA	NA	NA	NA	NA	NA	NA	NA
10	45008146	45009038	H1232	NA	NA	NA	NA	NA	NA	NA	NA	10	45051775	45053151	Zm00001d024102	-	2.76747	5.37512	yes
10	45325948	45327538	H1128	10	45051775	45053151	Zm00001d024102	-	2.76747	5.37512	yes	NA	NA	NA	NA	NA	NA	NA	NA
10	50851354	50852426	H686	NA	NA	NA	NA	NA	NA	NA	NA	NA	NA	NA	NA	NA	NA	NA	NA
10	50875796	50877164	H864	NA	NA	NA	NA	NA	NA	NA	NA	NA	NA	NA	NA	NA	NA	NA	NA
10	53883680	53884214	H435	NA	NA	NA	NA	NA	NA	NA	NA	NA	NA	NA	NA	NA	NA	NA	NA
10	54559038	54560230	H764	NA	NA	NA	NA	NA	NA	NA	NA	NA	NA	NA	NA	NA	NA	NA	NA
10	54994126	54995416	H395	NA	NA	NA	NA	NA	NA	NA	NA	NA	NA	NA	NA	NA	NA	NA	NA
10	55276986	55278468	H564	NA	NA	NA	NA	NA	NA	NA	NA	NA	NA	NA	NA	NA	NA	NA	NA
10	55814092	55815392	H726	NA	NA	NA	NA	NA	NA	NA	NA	NA	NA	NA	NA	NA	NA	NA	NA
10	55828332	55829646	H257	NA	NA	NA	NA	NA	NA	NA	NA	NA	NA	NA	NA	NA	NA	NA	NA
10	55977630	55978396	H539	NA	NA	NA	NA	NA	NA	NA	NA	NA	NA	NA	NA	NA	NA	NA	NA
10	58749436	58750426	H667	NA	NA	NA	NA	NA	NA	NA	NA	NA	NA	NA	NA	NA	NA	NA	NA
10	61289382	61290742	H88	10	61181593	61189017	Zm00001d024275	+	1.4673	2.61763	yes	NA	NA	NA	NA	NA	NA	NA	NA
10	61532560	61533696	H486	NA	NA	NA	NA	NA	NA	NA	NA	NA	NA	NA	NA	NA	NA	NA	NA
10	63786522	63787103	H1047	NA	NA	NA	NA	NA	NA	NA	NA	10	63998482	64015910	Zm00001d024317	-	0.7553	4.32504	yes
10	64623108	64623757	H722	10	64620725	64621285	Zm00001d024324	+	2.24215	27.0811	yes	10	64669622	64684686	Zm00001d024325	-	2.35974	5.80522	yes
10	68130756	68132106	H1273	NA	NA	NA	NA	NA	NA	NA	NA	NA	NA	NA	NA	NA	NA	NA	NA
10	76547222	76550210	H659	NA	NA	NA	NA	NA	NA	NA	NA	10	76628321	76635128	Zm00001d024531	+	105.606	246.284	yes
10	76616604	76617523	H495	NA	NA	NA	NA	NA	NA	NA	NA	10	76628321	76635128	Zm00001d024531	+	105.606	246.284	yes
10	76618082	76620244	H16	NA	NA	NA	NA	NA	NA	NA	NA	10	76628321	76635128	Zm00001d024531	+	105.606	246.284	yes
10	76625992	76627300	H867	NA	NA	NA	NA	NA	NA	NA	NA	10	76628321	76635128	Zm00001d024531	+	105.606	246.284	yes
10	79462428	79463860	H892	NA	NA	NA	NA	NA	NA	NA	NA	10	79465955	79472158	Zm00001d024587	+	47.9798	63.5883	yes
10	83828964	83829629	H260	NA	NA	NA	NA	NA	NA	NA	NA	NA	NA	NA	NA	NA	NA	NA	NA
10	83842806	83843994	H614	NA	NA	NA	NA	NA	NA	NA	NA	NA	NA	NA	NA	NA	NA	NA	NA
10	87304212	87305750	H999	NA	NA	NA	NA	NA	NA	NA	NA	NA	NA	NA	NA	NA	NA	NA	NA
10	87316502	87317530	H15	NA	NA	NA	NA	NA	NA	NA	NA	NA	NA	NA	NA	NA	NA	NA	NA
10	87775742	87776604	H347	10	87545456	87546629	Zm00001d024781	+	0.316861	1.46406	yes	10	87873243	87875279	Zm00001d024783	+	4.32838	8.7399	yes
10	94142587	94143302	H820	NA	NA	NA	NA	NA	NA	NA	NA	NA	NA	NA	NA	NA	NA	NA	NA
10	94143424	94144116	H1308	NA	NA	NA	NA	NA	NA	NA	NA	NA	NA	NA	NA	NA	NA	NA	NA
10	94862906	94864420	H569	NA	NA	NA	NA	NA	NA	NA	NA	NA	NA	NA	NA	NA	NA	NA	NA
10	96593938	96595210	H384	10	96586361	96592679	Zm00001d024952	-	76.2686	103.22	yes	NA	NA	NA	NA	NA	NA	NA	NA
10	96912652	96913884	H730	NA	NA	NA	NA	NA	NA	NA	NA	NA	NA	NA	NA	NA	NA	NA	NA
10	97176098	97176981	H135	NA	NA	NA	NA	NA	NA	NA	NA	NA	NA	NA	NA	NA	NA	NA	NA
10	97817278	97818666	H727	NA	NA	NA	NA	NA	NA	NA	NA	NA	NA	NA	NA	NA	NA	NA	NA
10	103794104	103795764	H816	10	103768672	103787574	Zm00001d025098	+	15.9101	25.4587	yes	NA	NA	NA	NA	NA	NA	NA	NA
10	110739434	110740756	H101	NA	NA	NA	NA	NA	NA	NA	NA	NA	NA	NA	NA	NA	NA	NA	NA
10	113915588	113916380	H373	NA	NA	NA	NA	NA	NA	NA	NA	NA	NA	NA	NA	NA	NA	NA	NA
10	115191608	115192710	H701	NA	NA	NA	NA	NA	NA	NA	NA	NA	NA	NA	NA	NA	NA	NA	NA
10	118515105	118516179	H978	NA	NA	NA	NA	NA	NA	NA	NA	10	118524767	118525381	Zm00001d025430	+	0.748716	3.72258	yes
10	120231148	120231881	H141	NA	NA	NA	NA	NA	NA	NA	NA	NA	NA	NA	NA	NA	NA	NA	NA
10	122001794	122002860	H341	NA	NA	NA	NA	NA	NA	NA	NA	NA	NA	NA	NA	NA	NA	NA	NA
10	123353954	123354958	H413	10	123321603	123328119	Zm00001d025590	-	27.5655	47.5937	yes	NA	NA	NA	NA	NA	NA	NA	NA
10	123355588	123357254	H280	10	123321603	123328119	Zm00001d025590	-	27.5655	47.5937	yes	NA	NA	NA	NA	NA	NA	NA	NA
10	128443452	128444774	H256	NA	NA	NA	NA	NA	NA	NA	NA	NA	NA	NA	NA	NA	NA	NA	NA
10	134586536	134587129	H939	NA	NA	NA	NA	NA	NA	NA	NA	NA	NA	NA	NA	NA	NA	NA	NA
10	134835562	134837288	H460	10	134818605	134819660	Zm00001d025959	-	0.758483	2.43186	yes	NA	NA	NA	NA	NA	NA	NA	NA
10	134934670	134937604	H837	NA	NA	NA	NA	NA	NA	NA	NA	NA	NA	NA	NA	NA	NA	NA	NA
10	138877844	138878588	H575	NA	NA	NA	NA	NA	NA	NA	NA	NA	NA	NA	NA	NA	NA	NA	NA
10	139992602	139994383	H247	NA	NA	NA	NA	NA	NA	NA	NA	NA	NA	NA	NA	NA	NA	NA	NA
10	140316048	140317400	H1212	NA	NA	NA	NA	NA	NA	NA	NA	NA	NA	NA	NA	NA	NA	NA	NA
10	142342848	142343856	H467	NA	NA	NA	NA	NA	NA	NA	NA	NA	NA	NA	NA	NA	NA	NA	NA
10	142427948	142429842	H1304	10	142406258	142407949	Zm00001d026269	-	9.05667	22.3815	yes	NA	NA	NA	NA	NA	NA	NA	NA
10	142606614	142610246	H1093	NA	NA	NA	NA	NA	NA	NA	NA	10	142611393	142612061	Zm00001d026271	+	3.28904	22.7782	yes
10	143363362	143364048	H1077	NA	NA	NA	NA	NA	NA	NA	NA	10	143365795	143369286	Zm00001d026311	+	12.3884	31.345	yes
10	144716298	144719510	H558	NA	NA	NA	NA	NA	NA	NA	NA	NA	NA	NA	NA	NA	NA	NA	NA
10	145202846	145204756	H793	NA	NA	NA	NA	NA	NA	NA	NA	10	145211405	145218613	Zm00001d026398	+	3.59298	8.4286	yes
10	145960152	145963016	H1311	NA	NA	NA	NA	NA	NA	NA	NA	10	145970289	145976752	Zm00001d026445	+	12.3167	15.6056	yes
2	1687384	1689208	H848	2	1684341	1685108	Zm00001d001839	-	6.5716	8.76414	yes	NA	NA	NA	NA	NA	NA	NA	NA
2	2241038	2245952	H924	NA	NA	NA	NA	NA	NA	NA	NA	NA	NA	NA	NA	NA	NA	NA	NA
2	4271600	4273708	H400	2	4231005	4234278	Zm00001d002005	-	1.29225	10.2209	yes	2	4277523	4284581	Zm00001d002006	-	112.66	269.702	yes
2	4976068	4976612	H77	NA	NA	NA	NA	NA	NA	NA	NA	NA	NA	NA	NA	NA	NA	NA	NA
2	5181496	5183714	H832	NA	NA	NA	NA	NA	NA	NA	NA	2	5191813	5195757	Zm00001d002064	+	17.1117	56.4761	yes
2	6312624	6314482	H379	2	6311730	6312024	Zm00001d000749	+	3.43973	9.65021	yes	NA	NA	NA	NA	NA	NA	NA	NA
2	6691552	6693066	H806	NA	NA	NA	NA	NA	NA	NA	NA	NA	NA	NA	NA	NA	NA	NA	NA
2	8459854	8461704	H511	NA	NA	NA	NA	NA	NA	NA	NA	NA	NA	NA	NA	NA	NA	NA	NA
2	10902757	10904014	H696	NA	NA	NA	NA	NA	NA	NA	NA	2	10906553	10907221	Zm00001d002364	-	1.70981	16.7965	yes
2	13431932	13434023	H102	NA	NA	NA	NA	NA	NA	NA	NA	NA	NA	NA	NA	NA	NA	NA	NA
2	13922506	13923488	H680	2	13920511	13921731	Zm00001d002491	+	5.48607	13.0074	yes	NA	NA	NA	NA	NA	NA	NA	NA
2	13923621	13924824	H1088	2	13920511	13921731	Zm00001d002491	+	5.48607	13.0074	yes	NA	NA	NA	NA	NA	NA	NA	NA
2	14432522	14433734	H1087	2	14429314	14430177	Zm00001d002512	+	1.17389	4.58569	yes	2	14444751	14447285	Zm00001d002514	-	0.167875	1.79573	yes
2	14702214	14703394	H194	2	14689077	14689382	Zm00001d002522	+	3.79211	6.87842	yes	NA	NA	NA	NA	NA	NA	NA	NA
2	14782002	14782680	H1195	NA	NA	NA	NA	NA	NA	NA	NA	NA	NA	NA	NA	NA	NA	NA	NA
2	15528300	15531068	H533	NA	NA	NA	NA	NA	NA	NA	NA	2	15538202	15540469	Zm00001d002564	+	0.448566	1.78004	yes
2	18307970	18310868	H204	NA	NA	NA	NA	NA	NA	NA	NA	NA	NA	NA	NA	NA	NA	NA	NA
2	19547054	19547868	H672	2	19546182	19546508	Zm00001d002700	+	7.51123	21.552	yes	NA	NA	NA	NA	NA	NA	NA	NA
2	19550830	19552724	H167	2	19546182	19546508	Zm00001d002700	+	7.51123	21.552	yes	NA	NA	NA	NA	NA	NA	NA	NA
2	20346238	20346992	H705	NA	NA	NA	NA	NA	NA	NA	NA	NA	NA	NA	NA	NA	NA	NA	NA
2	20471572	20472086	H866	2	20455119	20455520	Zm00001d002721	-	701.165	1490.33	yes	NA	NA	NA	NA	NA	NA	NA	NA
2	20473406	20474100	H1225	2	20455119	20455520	Zm00001d002721	-	701.165	1490.33	yes	NA	NA	NA	NA	NA	NA	NA	NA
2	20646182	20646944	H40	2	20630941	20631864	Zm00001d002731	-	0.440176	1.46127	yes	NA	NA	NA	NA	NA	NA	NA	NA
2	21323822	21326346	H474	2	21315391	21316053	Zm00001d002744	-	1.32469	9.77019	yes	NA	NA	NA	NA	NA	NA	NA	NA
2	21643435	21645476	H211	2	21483045	21493504	Zm00001d002751	+	7.18042	16.0018	yes	NA	NA	NA	NA	NA	NA	NA	NA
2	23020063	23025092	H859	NA	NA	NA	NA	NA	NA	NA	NA	NA	NA	NA	NA	NA	NA	NA	NA
2	23332573	23333860	H1301	2	23325349	23329634	Zm00001d002810	+	15.5278	22.8168	yes	NA	NA	NA	NA	NA	NA	NA	NA
2	23366182	23366958	H1261	NA	NA	NA	NA	NA	NA	NA	NA	NA	NA	NA	NA	NA	NA	NA	NA
2	24282278	24283870	H849	NA	NA	NA	NA	NA	NA	NA	NA	2	24286536	24291225	Zm00001d002842	+	329.912	423.299	yes
2	24284078	24285216	H1224	NA	NA	NA	NA	NA	NA	NA	NA	2	24286536	24291225	Zm00001d002842	+	329.912	423.299	yes
2	24481792	24482538	H565	2	24476398	24480168	Zm00001d002847	-	0.749898	2.56785	yes	2	24521026	24525482	Zm00001d002848	-	29.0551	47.3563	yes
2	25007910	25013050	H420	2	24999719	25004968	Zm00001d002865	-	10.96	23.99	yes	NA	NA	NA	NA	NA	NA	NA	NA
2	25169933	25170758	H196	NA	NA	NA	NA	NA	NA	NA	NA	NA	NA	NA	NA	NA	NA	NA	NA
2	26844114	26845248	H423	2	26786830	26791581	Zm00001d002929	-	0.619889	2.86842	yes	NA	NA	NA	NA	NA	NA	NA	NA
2	28965532	28967742	H226	NA	NA	NA	NA	NA	NA	NA	NA	NA	NA	NA	NA	NA	NA	NA	NA
2	29145392	29146312	H378	NA	NA	NA	NA	NA	NA	NA	NA	2	29175293	29178113	Zm00001d002999	+	0.287622	1.44669	yes
2	29170610	29172457	H72	NA	NA	NA	NA	NA	NA	NA	NA	2	29175293	29178113	Zm00001d002999	+	0.287622	1.44669	yes
2	30459470	30462952	H195	NA	NA	NA	NA	NA	NA	NA	NA	NA	NA	NA	NA	NA	NA	NA	NA
2	32437100	32438558	H104	NA	NA	NA	NA	NA	NA	NA	NA	NA	NA	NA	NA	NA	NA	NA	NA
2	32496059	32498670	H224	2	32464081	32470101	Zm00001d003108	-	29.0951	91.9996	yes	2	32535157	32539571	Zm00001d003109	+	11.8961	16.4686	yes
2	34893552	34896016	H1247	NA	NA	NA	NA	NA	NA	NA	NA	NA	NA	NA	NA	NA	NA	NA	NA
2	38422350	38423472	H185	NA	NA	NA	NA	NA	NA	NA	NA	NA	NA	NA	NA	NA	NA	NA	NA
2	42563474	42564382	H617	NA	NA	NA	NA	NA	NA	NA	NA	NA	NA	NA	NA	NA	NA	NA	NA
2	43025979	43027346	H116	NA	NA	NA	NA	NA	NA	NA	NA	2	43039122	43041408	Zm00001d003399	+	3.28123	12.9099	yes
2	43973744	43974570	H1182	NA	NA	NA	NA	NA	NA	NA	NA	NA	NA	NA	NA	NA	NA	NA	NA
2	44512646	44514302	H221	NA	NA	NA	NA	NA	NA	NA	NA	NA	NA	NA	NA	NA	NA	NA	NA
2	46918878	46920268	H904	NA	NA	NA	NA	NA	NA	NA	NA	2	47105187	47109372	Zm00001d003533	-	2.3241	10.7809	yes
2	47111338	47113480	H1127	2	47105187	47109372	Zm00001d003533	-	2.3241	10.7809	yes	NA	NA	NA	NA	NA	NA	NA	NA
2	49255569	49258739	H1200	NA	NA	NA	NA	NA	NA	NA	NA	NA	NA	NA	NA	NA	NA	NA	NA
2	51958280	51959235	H1265	NA	NA	NA	NA	NA	NA	NA	NA	NA	NA	NA	NA	NA	NA	NA	NA
2	53783504	53784540	H264	NA	NA	NA	NA	NA	NA	NA	NA	NA	NA	NA	NA	NA	NA	NA	NA
2	54581850	54582642	H750	NA	NA	NA	NA	NA	NA	NA	NA	NA	NA	NA	NA	NA	NA	NA	NA
2	55384310	55385304	H387	NA	NA	NA	NA	NA	NA	NA	NA	NA	NA	NA	NA	NA	NA	NA	NA
2	55873198	55874130	H268	NA	NA	NA	NA	NA	NA	NA	NA	NA	NA	NA	NA	NA	NA	NA	NA
2	59580430	59581598	H801	NA	NA	NA	NA	NA	NA	NA	NA	NA	NA	NA	NA	NA	NA	NA	NA
2	61494716	61495896	H251	NA	NA	NA	NA	NA	NA	NA	NA	NA	NA	NA	NA	NA	NA	NA	NA
2	61551453	61552398	H554	NA	NA	NA	NA	NA	NA	NA	NA	NA	NA	NA	NA	NA	NA	NA	NA
2	62320715	62322046	H975	2	62255456	62263760	Zm00001d003848	+	11.3232	17.2164	yes	NA	NA	NA	NA	NA	NA	NA	NA
2	62810384	62812154	H50	2	62770849	62772001	Zm00001d003852	+	7.10062	14.9745	yes	2	62855302	62860552	Zm00001d003855	-	10.5286	21.3295	yes
2	62814328	62815452	H1025	2	62770849	62772001	Zm00001d003852	+	7.10062	14.9745	yes	2	62855302	62860552	Zm00001d003855	-	10.5286	21.3295	yes
2	63607057	63608048	H97	NA	NA	NA	NA	NA	NA	NA	NA	NA	NA	NA	NA	NA	NA	NA	NA
2	68925336	68926498	H986	NA	NA	NA	NA	NA	NA	NA	NA	NA	NA	NA	NA	NA	NA	NA	NA
2	71571322	71571889	H1054	NA	NA	NA	NA	NA	NA	NA	NA	NA	NA	NA	NA	NA	NA	NA	NA
2	71572494	71573290	H985	NA	NA	NA	NA	NA	NA	NA	NA	NA	NA	NA	NA	NA	NA	NA	NA
2	74346570	74347476	H970	2	74154075	74155773	Zm00001d003993	+	1.31962	2.36008	yes	NA	NA	NA	NA	NA	NA	NA	NA
2	75487998	75489444	H1186	NA	NA	NA	NA	NA	NA	NA	NA	NA	NA	NA	NA	NA	NA	NA	NA
2	88133980	88135833	H888	NA	NA	NA	NA	NA	NA	NA	NA	NA	NA	NA	NA	NA	NA	NA	NA
2	88204198	88204953	H602	NA	NA	NA	NA	NA	NA	NA	NA	NA	NA	NA	NA	NA	NA	NA	NA
2	88467253	88469288	H950	NA	NA	NA	NA	NA	NA	NA	NA	2	88500798	88502045	Zm00001d004165	+	0.589758	0.951363	yes
2	101253052	101254113	H587	NA	NA	NA	NA	NA	NA	NA	NA	NA	NA	NA	NA	NA	NA	NA	NA
2	105822690	105823144	H370	NA	NA	NA	NA	NA	NA	NA	NA	NA	NA	NA	NA	NA	NA	NA	NA
2	106239078	106239944	H103	NA	NA	NA	NA	NA	NA	NA	NA	NA	NA	NA	NA	NA	NA	NA	NA
2	106340354	106341214	H1079	NA	NA	NA	NA	NA	NA	NA	NA	NA	NA	NA	NA	NA	NA	NA	NA
2	120811638	120812772	H938	NA	NA	NA	NA	NA	NA	NA	NA	NA	NA	NA	NA	NA	NA	NA	NA
2	124004354	124005080	H481	NA	NA	NA	NA	NA	NA	NA	NA	NA	NA	NA	NA	NA	NA	NA	NA
2	125505616	125506782	H236	NA	NA	NA	NA	NA	NA	NA	NA	2	125603869	125605944	Zm00001d004649	+	3.67017	27.6683	yes
2	130868372	130869453	H30	NA	NA	NA	NA	NA	NA	NA	NA	NA	NA	NA	NA	NA	NA	NA	NA
2	131137558	131138762	H380	NA	NA	NA	NA	NA	NA	NA	NA	2	131242393	131243911	Zm00001d004689	-	120.737	398.612	yes
2	132181454	132182412	H1060	NA	NA	NA	NA	NA	NA	NA	NA	NA	NA	NA	NA	NA	NA	NA	NA
2	133614933	133616163	H1218	NA	NA	NA	NA	NA	NA	NA	NA	NA	NA	NA	NA	NA	NA	NA	NA
2	136025742	136026870	H679	NA	NA	NA	NA	NA	NA	NA	NA	NA	NA	NA	NA	NA	NA	NA	NA
2	138547352	138548673	H1001	NA	NA	NA	NA	NA	NA	NA	NA	NA	NA	NA	NA	NA	NA	NA	NA
2	143845590	143846411	H581	NA	NA	NA	NA	NA	NA	NA	NA	2	143855973	143857138	Zm00001d004843	+	734.328	1781.97	yes
2	143846550	143847202	H893	NA	NA	NA	NA	NA	NA	NA	NA	2	143855973	143857138	Zm00001d004843	+	734.328	1781.97	yes
2	144960111	144961416	H589	NA	NA	NA	NA	NA	NA	NA	NA	NA	NA	NA	NA	NA	NA	NA	NA
2	145691198	145692174	H642	2	145683678	145688881	Zm00001d004875	-	16.5819	21.9012	yes	2	145767597	145770791	Zm00001d004876	+	1.02651	2.22459	yes
2	150617558	150618116	H984	NA	NA	NA	NA	NA	NA	NA	NA	NA	NA	NA	NA	NA	NA	NA	NA
2	156773956	156774956	H656	NA	NA	NA	NA	NA	NA	NA	NA	NA	NA	NA	NA	NA	NA	NA	NA
2	172073492	172075412	H1197	2	172065236	172067442	Zm00001d005392	+	14.4526	31.3556	yes	2	172153302	172161498	Zm00001d005393	-	7.69264	11.8574	yes
2	178215644	178216687	H245	2	178195810	178206466	Zm00001d005546	-	36.899	47.2802	yes	2	178261462	178270758	Zm00001d005547	+	12.107	23.2429	yes
2	184220322	184221210	H1055	2	184164721	184174451	Zm00001d005711	-	5.29784	7.34854	yes	NA	NA	NA	NA	NA	NA	NA	NA
2	184926208	184927188	H1299	NA	NA	NA	NA	NA	NA	NA	NA	2	184929124	184937138	Zm00001d005727	-	5.71725	10.3817	yes
2	185988623	185989953	H82	NA	NA	NA	NA	NA	NA	NA	NA	NA	NA	NA	NA	NA	NA	NA	NA
2	189017949	189018012	H120	2	188910705	188919424	Zm00001d005795	-	4.47628	7.67199	yes	2	189023745	189025630	Zm00001d005798	+	22.3427	47.7022	yes
2	194123988	194127776	H1063	NA	NA	NA	NA	NA	NA	NA	NA	2	194253687	194260197	Zm00001d005969	+	18.0291	32.2734	yes
2	194128158	194129124	H708	NA	NA	NA	NA	NA	NA	NA	NA	2	194253687	194260197	Zm00001d005969	+	18.0291	32.2734	yes
2	195300324	195301918	H1018	2	195298613	195299098	Zm00001d006016	+	14.6634	104.407	yes	NA	NA	NA	NA	NA	NA	NA	NA
2	197659566	197660724	H84	NA	NA	NA	NA	NA	NA	NA	NA	NA	NA	NA	NA	NA	NA	NA	NA
2	198183022	198185966	H772	2	198177578	198179576	Zm00001d006103	+	19.7748	32.7416	yes	NA	NA	NA	NA	NA	NA	NA	NA
2	198482314	198484424	H1267	NA	NA	NA	NA	NA	NA	NA	NA	NA	NA	NA	NA	NA	NA	NA	NA
2	204895624	204897062	H875	2	204891476	204893008	Zm00001d006330	+	1.53076	11.7729	yes	2	204901525	204902529	Zm00001d006331	+	1.50321	6.95954	yes
2	205246741	205247130	H988	2	205186688	205195527	Zm00001d006345	-	0.379659	1.69011	yes	NA	NA	NA	NA	NA	NA	NA	NA
2	208573788	208575116	H367	2	208544501	208546453	Zm00001d006451	-	2.00488	13.5966	yes	NA	NA	NA	NA	NA	NA	NA	NA
2	210209156	210210176	H827	2	210205178	210207784	Zm00001d006511	-	42.907	97.0841	yes	2	210284963	210294947	Zm00001d006512	+	57.4206	71.1051	yes
2	210798916	210800783	H130	2	210779632	210785969	Zm00001d006549	-	1.75085	3.46687	yes	2	210843272	210854196	Zm00001d006551	+	13.3085	42.3051	yes
2	211506382	211507536	H1168	2	211470992	211473362	Zm00001d006581	-	16.0391	44.9799	yes	2	211509696	211516137	Zm00001d006582	-	4.54031	6.90163	yes
2	213756204	213757202	H318	2	213754814	213755869	Zm00001d006659	+	7.43953	34.3265	yes	NA	NA	NA	NA	NA	NA	NA	NA
2	214084900	214086024	H616	NA	NA	NA	NA	NA	NA	NA	NA	2	214086849	214088343	Zm00001d006677	-	12.7482	19.2393	yes
2	214794386	214795446	H922	NA	NA	NA	NA	NA	NA	NA	NA	2	214797523	214800816	Zm00001d006705	+	1.42104	3.25713	yes
2	214995696	214996044	H1270	NA	NA	NA	NA	NA	NA	NA	NA	2	214998308	214999887	Zm00001d006711	+	45.0882	131.337	yes
2	215369288	215370323	H376	NA	NA	NA	NA	NA	NA	NA	NA	NA	NA	NA	NA	NA	NA	NA	NA
2	218545810	218547332	H273	2	218537811	218543707	Zm00001d006885	-	24.5568	35.9103	yes	NA	NA	NA	NA	NA	NA	NA	NA
2	220609138	220610550	H372	NA	NA	NA	NA	NA	NA	NA	NA	2	220616340	220618744	Zm00001d007037	-	8.1798	27.2194	yes
2	220612202	220613468	H1246	NA	NA	NA	NA	NA	NA	NA	NA	2	220616340	220618744	Zm00001d007037	-	8.1798	27.2194	yes
2	221474714	221476313	H1110	NA	NA	NA	NA	NA	NA	NA	NA	NA	NA	NA	NA	NA	NA	NA	NA
2	227491758	227493027	H335	2	227455863	227458214	Zm00001d007311	-	3.1485	9.15737	yes	NA	NA	NA	NA	NA	NA	NA	NA
2	230637658	230638404	H241	NA	NA	NA	NA	NA	NA	NA	NA	NA	NA	NA	NA	NA	NA	NA	NA
2	233244236	233245255	H815	NA	NA	NA	NA	NA	NA	NA	NA	2	233248411	233252892	Zm00001d007496	+	53.3942	96.9399	yes
2	239850938	239852427	H168	NA	NA	NA	NA	NA	NA	NA	NA	NA	NA	NA	NA	NA	NA	NA	NA
3	442861	443840	H163	NA	NA	NA	NA	NA	NA	NA	NA	NA	NA	NA	NA	NA	NA	NA	NA
3	2703704	2705094	H972	3	2692603	2696275	Zm00001d039370	+	91.4177	136.779	yes	NA	NA	NA	NA	NA	NA	NA	NA
3	2705350	2707250	H1176	3	2692603	2696275	Zm00001d039370	+	91.4177	136.779	yes	NA	NA	NA	NA	NA	NA	NA	NA
3	2759728	2760148	H219	NA	NA	NA	NA	NA	NA	NA	NA	NA	NA	NA	NA	NA	NA	NA	NA
3	3070438	3071266	H964	NA	NA	NA	NA	NA	NA	NA	NA	3	3077422	3079273	Zm00001d039383	+	3.68896	7.26963	yes
3	4996078	4996698	H193	NA	NA	NA	NA	NA	NA	NA	NA	NA	NA	NA	NA	NA	NA	NA	NA
3	5760220	5762860	H1005	NA	NA	NA	NA	NA	NA	NA	NA	NA	NA	NA	NA	NA	NA	NA	NA
3	7089855	7092162	H702	3	7085192	7086610	Zm00001d039524	-	4.94547	60.7283	yes	NA	NA	NA	NA	NA	NA	NA	NA
3	8477326	8477714	H1097	NA	NA	NA	NA	NA	NA	NA	NA	NA	NA	NA	NA	NA	NA	NA	NA
3	9776206	9778021	H713	NA	NA	NA	NA	NA	NA	NA	NA	NA	NA	NA	NA	NA	NA	NA	NA
3	9892762	9893716	H652	NA	NA	NA	NA	NA	NA	NA	NA	NA	NA	NA	NA	NA	NA	NA	NA
3	10970964	10972120	H810	NA	NA	NA	NA	NA	NA	NA	NA	NA	NA	NA	NA	NA	NA	NA	NA
3	11692572	11693770	H1120	NA	NA	NA	NA	NA	NA	NA	NA	3	11696624	11701476	Zm00001d039678	+	11.2927	16.4196	yes
3	16001415	16003620	H791	NA	NA	NA	NA	NA	NA	NA	NA	NA	NA	NA	NA	NA	NA	NA	NA
3	18222984	18223864	H246	NA	NA	NA	NA	NA	NA	NA	NA	NA	NA	NA	NA	NA	NA	NA	NA
3	19067254	19068946	H1285	NA	NA	NA	NA	NA	NA	NA	NA	NA	NA	NA	NA	NA	NA	NA	NA
3	21001756	21003254	H464	NA	NA	NA	NA	NA	NA	NA	NA	3	21008384	21010566	Zm00001d039967	-	11.0988	23.1434	yes
3	22106602	22107442	H1291	NA	NA	NA	NA	NA	NA	NA	NA	NA	NA	NA	NA	NA	NA	NA	NA
3	22108078	22109096	H263	NA	NA	NA	NA	NA	NA	NA	NA	NA	NA	NA	NA	NA	NA	NA	NA
3	22151323	22151806	H305	NA	NA	NA	NA	NA	NA	NA	NA	NA	NA	NA	NA	NA	NA	NA	NA
3	23435502	23436260	H62	NA	NA	NA	NA	NA	NA	NA	NA	NA	NA	NA	NA	NA	NA	NA	NA
3	23656868	23657960	H502	NA	NA	NA	NA	NA	NA	NA	NA	NA	NA	NA	NA	NA	NA	NA	NA
3	24840926	24841240	H551	NA	NA	NA	NA	NA	NA	NA	NA	NA	NA	NA	NA	NA	NA	NA	NA
3	27105508	27106220	H307	3	27065943	27068338	Zm00001d040089	-	80.3577	117.78	yes	NA	NA	NA	NA	NA	NA	NA	NA
3	27106990	27108850	H386	3	27065943	27068338	Zm00001d040089	-	80.3577	117.78	yes	NA	NA	NA	NA	NA	NA	NA	NA
3	28823288	28826452	H1207	NA	NA	NA	NA	NA	NA	NA	NA	NA	NA	NA	NA	NA	NA	NA	NA
3	28826877	28827368	H1071	NA	NA	NA	NA	NA	NA	NA	NA	NA	NA	NA	NA	NA	NA	NA	NA
3	29661286	29662712	H152	NA	NA	NA	NA	NA	NA	NA	NA	3	29671949	29675882	Zm00001d040160	+	7.61034	16.8489	yes
3	34411306	34411588	H834	NA	NA	NA	NA	NA	NA	NA	NA	NA	NA	NA	NA	NA	NA	NA	NA
3	41319770	41320432	H1253	3	41314143	41316176	Zm00001d040399	-	18.7425	58.9601	yes	NA	NA	NA	NA	NA	NA	NA	NA
3	47889526	47891370	H691	NA	NA	NA	NA	NA	NA	NA	NA	NA	NA	NA	NA	NA	NA	NA	NA
3	47902036	47902702	H1026	NA	NA	NA	NA	NA	NA	NA	NA	NA	NA	NA	NA	NA	NA	NA	NA
3	47902844	47903730	H622	NA	NA	NA	NA	NA	NA	NA	NA	NA	NA	NA	NA	NA	NA	NA	NA
3	48869022	48869926	H148	NA	NA	NA	NA	NA	NA	NA	NA	NA	NA	NA	NA	NA	NA	NA	NA
3	49194346	49196110	H803	NA	NA	NA	NA	NA	NA	NA	NA	NA	NA	NA	NA	NA	NA	NA	NA
3	49349366	49350648	H595	NA	NA	NA	NA	NA	NA	NA	NA	NA	NA	NA	NA	NA	NA	NA	NA
3	52898430	52901182	H52	NA	NA	NA	NA	NA	NA	NA	NA	NA	NA	NA	NA	NA	NA	NA	NA
3	54788558	54789871	H555	NA	NA	NA	NA	NA	NA	NA	NA	NA	NA	NA	NA	NA	NA	NA	NA
3	58127298	58128368	H534	NA	NA	NA	NA	NA	NA	NA	NA	NA	NA	NA	NA	NA	NA	NA	NA
3	58893870	58894660	H779	NA	NA	NA	NA	NA	NA	NA	NA	NA	NA	NA	NA	NA	NA	NA	NA
3	59060958	59062235	H1124	NA	NA	NA	NA	NA	NA	NA	NA	NA	NA	NA	NA	NA	NA	NA	NA
3	65329030	65329742	H1298	NA	NA	NA	NA	NA	NA	NA	NA	3	65423933	65426147	Zm00001d040780	+	13.7786	45.1581	yes
3	67308270	67309108	H807	NA	NA	NA	NA	NA	NA	NA	NA	NA	NA	NA	NA	NA	NA	NA	NA
3	67385956	67386688	H721	NA	NA	NA	NA	NA	NA	NA	NA	NA	NA	NA	NA	NA	NA	NA	NA
3	67526152	67527288	H947	NA	NA	NA	NA	NA	NA	NA	NA	NA	NA	NA	NA	NA	NA	NA	NA
3	71109668	71110056	H756	NA	NA	NA	NA	NA	NA	NA	NA	NA	NA	NA	NA	NA	NA	NA	NA
3	85324628	85325272	H908	NA	NA	NA	NA	NA	NA	NA	NA	NA	NA	NA	NA	NA	NA	NA	NA
3	87055050	87056240	H948	NA	NA	NA	NA	NA	NA	NA	NA	NA	NA	NA	NA	NA	NA	NA	NA
3	90687944	90688938	H1295	NA	NA	NA	NA	NA	NA	NA	NA	NA	NA	NA	NA	NA	NA	NA	NA
3	90795744	90796678	H640	NA	NA	NA	NA	NA	NA	NA	NA	NA	NA	NA	NA	NA	NA	NA	NA
3	91206900	91208172	H1257	NA	NA	NA	NA	NA	NA	NA	NA	NA	NA	NA	NA	NA	NA	NA	NA
3	96518812	96519374	H477	NA	NA	NA	NA	NA	NA	NA	NA	NA	NA	NA	NA	NA	NA	NA	NA
3	96669730	96670496	H73	NA	NA	NA	NA	NA	NA	NA	NA	NA	NA	NA	NA	NA	NA	NA	NA
3	99529532	99530818	H854	NA	NA	NA	NA	NA	NA	NA	NA	NA	NA	NA	NA	NA	NA	NA	NA
3	100621472	100622539	H365	NA	NA	NA	NA	NA	NA	NA	NA	NA	NA	NA	NA	NA	NA	NA	NA
3	100705158	100706348	H1012	NA	NA	NA	NA	NA	NA	NA	NA	NA	NA	NA	NA	NA	NA	NA	NA
3	106301058	106302424	H146	NA	NA	NA	NA	NA	NA	NA	NA	NA	NA	NA	NA	NA	NA	NA	NA
3	113455900	113457190	H1067	NA	NA	NA	NA	NA	NA	NA	NA	NA	NA	NA	NA	NA	NA	NA	NA
3	116432971	116434138	H501	NA	NA	NA	NA	NA	NA	NA	NA	NA	NA	NA	NA	NA	NA	NA	NA
3	117576596	117577082	H850	NA	NA	NA	NA	NA	NA	NA	NA	3	117580526	117581753	Zm00001d041410	-	31.4035	47.4224	yes
3	117578492	117578894	H979	NA	NA	NA	NA	NA	NA	NA	NA	3	117580526	117581753	Zm00001d041410	-	31.4035	47.4224	yes
3	118757166	118757638	H138	NA	NA	NA	NA	NA	NA	NA	NA	NA	NA	NA	NA	NA	NA	NA	NA
3	121373164	121373652	H717	NA	NA	NA	NA	NA	NA	NA	NA	NA	NA	NA	NA	NA	NA	NA	NA
3	126127018	126128042	H809	NA	NA	NA	NA	NA	NA	NA	NA	NA	NA	NA	NA	NA	NA	NA	NA
3	127684146	127685636	H711	NA	NA	NA	NA	NA	NA	NA	NA	NA	NA	NA	NA	NA	NA	NA	NA
3	127882590	127883722	H631	NA	NA	NA	NA	NA	NA	NA	NA	NA	NA	NA	NA	NA	NA	NA	NA
3	127959024	127959790	H769	NA	NA	NA	NA	NA	NA	NA	NA	NA	NA	NA	NA	NA	NA	NA	NA
3	128051502	128052086	H633	NA	NA	NA	NA	NA	NA	NA	NA	NA	NA	NA	NA	NA	NA	NA	NA
3	139603876	139604513	H1174	NA	NA	NA	NA	NA	NA	NA	NA	NA	NA	NA	NA	NA	NA	NA	NA
3	150814842	150816196	H1043	NA	NA	NA	NA	NA	NA	NA	NA	3	150853652	150855137	Zm00001d042107	+	23.7819	50.9454	yes
3	150961205	150963664	H328	3	150865319	150865897	Zm00001d042108	-	10.3799	32.8029	yes	NA	NA	NA	NA	NA	NA	NA	NA
3	150961205	150963664	H328	NA	NA	NA	NA	NA	NA	NA	NA	NA	NA	NA	NA	NA	NA	NA	NA
3	153468962	153470816	H85	NA	NA	NA	NA	NA	NA	NA	NA	NA	NA	NA	NA	NA	NA	NA	NA
3	157756488	157758988	H1231	NA	NA	NA	NA	NA	NA	NA	NA	3	157879476	157881240	Zm00001d042260	-	5.97681	11.2384	yes
3	159783118	159783514	H1262	NA	NA	NA	NA	NA	NA	NA	NA	NA	NA	NA	NA	NA	NA	NA	NA
3	159783656	159784121	H461	NA	NA	NA	NA	NA	NA	NA	NA	NA	NA	NA	NA	NA	NA	NA	NA
3	159784304	159784849	H969	NA	NA	NA	NA	NA	NA	NA	NA	NA	NA	NA	NA	NA	NA	NA	NA
3	160685286	160685875	H1142	3	160591489	160591701	Zm00001d042315	-	3.87588	15.1917	yes	NA	NA	NA	NA	NA	NA	NA	NA
3	161413265	161417358	H755	NA	NA	NA	NA	NA	NA	NA	NA	NA	NA	NA	NA	NA	NA	NA	NA
3	161478877	161481251	H404	NA	NA	NA	NA	NA	NA	NA	NA	NA	NA	NA	NA	NA	NA	NA	NA
3	163294410	163295786	H1103	NA	NA	NA	NA	NA	NA	NA	NA	3	163299606	163305479	Zm00001d042363	+	20.3385	30.7956	yes
3	163734806	163735664	H954	3	163721949	163725152	Zm00001d042373	+	30.2867	45.9766	yes	NA	NA	NA	NA	NA	NA	NA	NA
3	163735764	163737814	H1064	3	163721949	163725152	Zm00001d042373	+	30.2867	45.9766	yes	NA	NA	NA	NA	NA	NA	NA	NA
3	167192740	167195078	H6	NA	NA	NA	NA	NA	NA	NA	NA	3	167218169	167222359	Zm00001d042437	+	19.5586	54.5117	yes
3	168321354	168322648	H202	NA	NA	NA	NA	NA	NA	NA	NA	NA	NA	NA	NA	NA	NA	NA	NA
3	168322823	168323226	H1143	NA	NA	NA	NA	NA	NA	NA	NA	NA	NA	NA	NA	NA	NA	NA	NA
3	168482462	168484812	H936	3	168478175	168480329	Zm00001d042461	-	2.69301	12.3058	yes	NA	NA	NA	NA	NA	NA	NA	NA
3	169015442	169017258	H360	NA	NA	NA	NA	NA	NA	NA	NA	3	169055290	169060012	Zm00001d042480	+	16.4213	20.928	yes
3	169021598	169022168	H456	NA	NA	NA	NA	NA	NA	NA	NA	3	169055290	169060012	Zm00001d042480	+	16.4213	20.928	yes
3	170035200	170036143	H206	3	170024610	170033966	Zm00001d042505	+	22.7752	28.6715	yes	3	170090737	170094634	Zm00001d042506	+	18.0452	41.5162	yes
3	171349882	171351164	H107	3	171277704	171281453	Zm00001d042540	+	77.8214	295.147	yes	3	171421717	171425401	Zm00001d042541	+	20.4621	123.27	yes
3	171351504	171351654	H912	3	171277704	171281453	Zm00001d042540	+	77.8214	295.147	yes	3	171421717	171425401	Zm00001d042541	+	20.4621	123.27	yes
3	171352424	171352604	H171	3	171277704	171281453	Zm00001d042540	+	77.8214	295.147	yes	3	171421717	171425401	Zm00001d042541	+	20.4621	123.27	yes
3	171352712	171353146	H627	3	171277704	171281453	Zm00001d042540	+	77.8214	295.147	yes	3	171421717	171425401	Zm00001d042541	+	20.4621	123.27	yes
3	173083222	173084344	H699	NA	NA	NA	NA	NA	NA	NA	NA	3	173090614	173102461	Zm00001d042598	+	45.2812	113.614	yes
3	173086863	173088485	H217	NA	NA	NA	NA	NA	NA	NA	NA	3	173090614	173102461	Zm00001d042598	+	45.2812	113.614	yes
3	173129168	173130833	H1091	NA	NA	NA	NA	NA	NA	NA	NA	NA	NA	NA	NA	NA	NA	NA	NA
3	174537054	174540106	H1135	3	174461425	174467990	Zm00001d042627	-	47.9042	86.2166	yes	NA	NA	NA	NA	NA	NA	NA	NA
3	174547200	174549078	H109	3	174461425	174467990	Zm00001d042627	-	47.9042	86.2166	yes	NA	NA	NA	NA	NA	NA	NA	NA
3	175346024	175347096	H704	NA	NA	NA	NA	NA	NA	NA	NA	NA	NA	NA	NA	NA	NA	NA	NA
3	175445924	175446722	H1204	NA	NA	NA	NA	NA	NA	NA	NA	3	175449730	175457135	Zm00001d042654	-	36.882	55.2045	yes
3	178097468	178099588	H1244	NA	NA	NA	NA	NA	NA	NA	NA	NA	NA	NA	NA	NA	NA	NA	NA
3	178901720	178902667	H516	3	178900363	178901103	Zm00001d042752	+	6.37646	8.90846	yes	NA	NA	NA	NA	NA	NA	NA	NA
3	178918170	178919739	H643	3	178900363	178901103	Zm00001d042752	+	6.37646	8.90846	yes	NA	NA	NA	NA	NA	NA	NA	NA
3	179138552	179139476	H1180	NA	NA	NA	NA	NA	NA	NA	NA	3	179140820	179142662	Zm00001d042767	-	34.5504	64.8963	yes
3	180466782	180467728	H506	NA	NA	NA	NA	NA	NA	NA	NA	NA	NA	NA	NA	NA	NA	NA	NA
3	180833008	180834298	H117	3	180800042	180806507	Zm00001d042809	-	57.2498	144.439	yes	NA	NA	NA	NA	NA	NA	NA	NA
3	180841346	180844194	H153	3	180800042	180806507	Zm00001d042809	-	57.2498	144.439	yes	NA	NA	NA	NA	NA	NA	NA	NA
3	180975204	180976156	H262	NA	NA	NA	NA	NA	NA	NA	NA	NA	NA	NA	NA	NA	NA	NA	NA
3	181550702	181552130	H1141	NA	NA	NA	NA	NA	NA	NA	NA	NA	NA	NA	NA	NA	NA	NA	NA
3	182311478	182314337	H542	NA	NA	NA	NA	NA	NA	NA	NA	NA	NA	NA	NA	NA	NA	NA	NA
3	182678058	182679108	H695	NA	NA	NA	NA	NA	NA	NA	NA	NA	NA	NA	NA	NA	NA	NA	NA
3	182975628	182976892	H1092	3	182899703	182901648	Zm00001d042886	-	5.36524	13.3516	yes	3	183054259	183055710	Zm00001d042887	+	0.682902	8.16862	yes
3	185718836	185720506	H143	3	185649646	185654952	Zm00001d042979	-	7.01505	10.0298	yes	NA	NA	NA	NA	NA	NA	NA	NA
3	187212082	187216704	H2	NA	NA	NA	NA	NA	NA	NA	NA	NA	NA	NA	NA	NA	NA	NA	NA
3	187334369	187338331	H22	3	187298260	187299366	Zm00001d043046	+	0.111311	4.64256	yes	3	187342506	187347984	Zm00001d043047	-	14.9953	67.094	yes
3	187914964	187916970	H158	3	187858083	187861043	Zm00001d043062	+	0.488329	6.33164	yes	NA	NA	NA	NA	NA	NA	NA	NA
3	189057536	189058830	H429	3	188976388	189005061	Zm00001d043091	-	0.81693	1.42563	yes	NA	NA	NA	NA	NA	NA	NA	NA
3	190351682	190352795	H315	NA	NA	NA	NA	NA	NA	NA	NA	3	190355964	190358793	Zm00001d043156	+	4.93989	9.957	yes
3	193873760	193876312	H1159	3	193860001	193860642	Zm00001d043269	-	13.9048	20.6	yes	NA	NA	NA	NA	NA	NA	NA	NA
3	194804090	194805474	H635	NA	NA	NA	NA	NA	NA	NA	NA	3	194807024	194810736	Zm00001d043293	+	1.44539	6.91687	yes
3	196777884	196780695	H771	NA	NA	NA	NA	NA	NA	NA	NA	NA	NA	NA	NA	NA	NA	NA	NA
3	198711108	198712964	H961	3	198676500	198679792	Zm00001d043395	-	15.7328	27.8808	yes	3	198729408	198730004	Zm00001d043399	+	13.04	19.3977	yes
3	198722768	198726502	H913	3	198676500	198679792	Zm00001d043395	-	15.7328	27.8808	yes	3	198729408	198730004	Zm00001d043399	+	13.04	19.3977	yes
3	198730741	198733532	H1238	3	198729408	198730004	Zm00001d043399	+	13.04	19.3977	yes	NA	NA	NA	NA	NA	NA	NA	NA
3	198898890	198900768	H706	NA	NA	NA	NA	NA	NA	NA	NA	3	198907070	198907852	Zm00001d043402	+	2.29047	3.59104	yes
3	199165487	199167708	H1234	NA	NA	NA	NA	NA	NA	NA	NA	NA	NA	NA	NA	NA	NA	NA	NA
3	201089580	201092129	H329	NA	NA	NA	NA	NA	NA	NA	NA	NA	NA	NA	NA	NA	NA	NA	NA
3	201381074	201382400	H1080	NA	NA	NA	NA	NA	NA	NA	NA	3	201448887	201454612	Zm00001d043477	+	87.6292	152.466	yes
3	202426563	202427424	H1314	NA	NA	NA	NA	NA	NA	NA	NA	NA	NA	NA	NA	NA	NA	NA	NA
3	202736204	202739550	H1152	NA	NA	NA	NA	NA	NA	NA	NA	3	202742210	202743157	Zm00001d043525	+	18.0103	34.3404	yes
3	204041082	204043478	H1076	NA	NA	NA	NA	NA	NA	NA	NA	3	204176864	204179956	Zm00001d043565	+	45.3553	62.8486	yes
3	205143222	205144758	H1121	NA	NA	NA	NA	NA	NA	NA	NA	3	205152631	205154600	Zm00001d043612	+	2.19347	4.87982	yes
3	206040960	206043206	H63	NA	NA	NA	NA	NA	NA	NA	NA	3	206061769	206065885	Zm00001d043652	+	17.3624	60.0093	yes
3	207713360	207717342	H20	NA	NA	NA	NA	NA	NA	NA	NA	NA	NA	NA	NA	NA	NA	NA	NA
3	208804430	208804748	H1130	3	208800675	208802444	Zm00001d043740	+	1.43599	2.59547	yes	3	208812098	208813525	Zm00001d043741	-	0.953529	5.7271	yes
3	210076903	210078362	H952	3	210069089	210070258	Zm00001d043782	+	3.67078	8.60514	yes	NA	NA	NA	NA	NA	NA	NA	NA
3	211312112	211316208	H932	NA	NA	NA	NA	NA	NA	NA	NA	NA	NA	NA	NA	NA	NA	NA	NA
3	214574146	214576384	H438	NA	NA	NA	NA	NA	NA	NA	NA	3	214609031	214612175	Zm00001d043950	+	0.217195	3.69613	yes
3	214767548	214768810	H1202	3	214757882	214765155	Zm00001d043954	-	52.193	80.3989	yes	NA	NA	NA	NA	NA	NA	NA	NA
3	214815992	214816588	H552	NA	NA	NA	NA	NA	NA	NA	NA	NA	NA	NA	NA	NA	NA	NA	NA
3	215438348	215440086	H178	3	215434496	215435257	Zm00001d043974	+	3.51475	8.28264	yes	NA	NA	NA	NA	NA	NA	NA	NA
3	216409576	216411842	H397	3	216391281	216399142	Zm00001d044008	+	15.7848	28.7525	yes	NA	NA	NA	NA	NA	NA	NA	NA
3	217079539	217086446	H1153	NA	NA	NA	NA	NA	NA	NA	NA	NA	NA	NA	NA	NA	NA	NA	NA
3	217283502	217284360	H414	3	217280240	217282156	Zm00001d044033	+	73.8958	152.797	yes	NA	NA	NA	NA	NA	NA	NA	NA
3	225323536	225328368	H795	NA	NA	NA	NA	NA	NA	NA	NA	NA	NA	NA	NA	NA	NA	NA	NA
3	227284862	227288894	H1085	NA	NA	NA	NA	NA	NA	NA	NA	NA	NA	NA	NA	NA	NA	NA	NA
3	228429338	228431148	H1250	NA	NA	NA	NA	NA	NA	NA	NA	3	228435563	228439044	Zm00001d044455	+	31.2411	77.6333	yes
3	234129280	234130564	H751	NA	NA	NA	NA	NA	NA	NA	NA	NA	NA	NA	NA	NA	NA	NA	NA
4	4526580	4527315	H151	NA	NA	NA	NA	NA	NA	NA	NA	NA	NA	NA	NA	NA	NA	NA	NA
4	4615236	4616432	H222	NA	NA	NA	NA	NA	NA	NA	NA	NA	NA	NA	NA	NA	NA	NA	NA
4	4665478	4666502	H458	NA	NA	NA	NA	NA	NA	NA	NA	NA	NA	NA	NA	NA	NA	NA	NA
4	4789498	4790202	H313	NA	NA	NA	NA	NA	NA	NA	NA	4	4792533	4793732	Zm00001d048740	+	5.49749	28.7435	yes
4	4790425	4790678	H865	NA	NA	NA	NA	NA	NA	NA	NA	4	4792533	4793732	Zm00001d048740	+	5.49749	28.7435	yes
4	6857192	6857694	H284	NA	NA	NA	NA	NA	NA	NA	NA	4	6865551	6879832	Zm00001d048876	+	22.6975	29.1577	yes
4	8256908	8257425	H375	NA	NA	NA	NA	NA	NA	NA	NA	NA	NA	NA	NA	NA	NA	NA	NA
4	12741770	12742328	H1199	NA	NA	NA	NA	NA	NA	NA	NA	4	12795776	12800287	Zm00001d049019	+	38.7999	54.9355	yes
4	18651500	18651944	H651	NA	NA	NA	NA	NA	NA	NA	NA	4	18656562	18656771	Zm00001d049166	-	258.953	432.379	yes
4	18701168	18701820	H955	4	18656562	18656771	Zm00001d049166	-	258.953	432.379	yes	NA	NA	NA	NA	NA	NA	NA	NA
4	18773531	18774792	H33	4	18656562	18656771	Zm00001d049166	-	258.953	432.379	yes	NA	NA	NA	NA	NA	NA	NA	NA
4	22771064	22773826	H442	NA	NA	NA	NA	NA	NA	NA	NA	NA	NA	NA	NA	NA	NA	NA	NA
4	24900520	24901596	H1049	NA	NA	NA	NA	NA	NA	NA	NA	NA	NA	NA	NA	NA	NA	NA	NA
4	26259334	26260344	H381	NA	NA	NA	NA	NA	NA	NA	NA	NA	NA	NA	NA	NA	NA	NA	NA
4	26603574	26604230	H287	NA	NA	NA	NA	NA	NA	NA	NA	NA	NA	NA	NA	NA	NA	NA	NA
4	27938067	27939410	H450	NA	NA	NA	NA	NA	NA	NA	NA	4	27940728	27941339	Zm00001d049364	+	5.45489	33.4596	yes
4	30602528	30603244	H53	NA	NA	NA	NA	NA	NA	NA	NA	4	30656934	30669525	Zm00001d049449	+	26.1915	34.3891	yes
4	30889954	30890992	H588	NA	NA	NA	NA	NA	NA	NA	NA	NA	NA	NA	NA	NA	NA	NA	NA
4	32704610	32705960	H1208	NA	NA	NA	NA	NA	NA	NA	NA	NA	NA	NA	NA	NA	NA	NA	NA
4	32706100	32706697	H861	NA	NA	NA	NA	NA	NA	NA	NA	NA	NA	NA	NA	NA	NA	NA	NA
4	33838994	33840748	H1237	4	33817769	33820095	Zm00001d049541	-	366.798	734.6	yes	NA	NA	NA	NA	NA	NA	NA	NA
4	35590372	35591404	H887	NA	NA	NA	NA	NA	NA	NA	NA	NA	NA	NA	NA	NA	NA	NA	NA
4	36352834	36354662	H1175	NA	NA	NA	NA	NA	NA	NA	NA	NA	NA	NA	NA	NA	NA	NA	NA
4	38099479	38100984	H283	NA	NA	NA	NA	NA	NA	NA	NA	NA	NA	NA	NA	NA	NA	NA	NA
4	42442124	42443444	H927	NA	NA	NA	NA	NA	NA	NA	NA	NA	NA	NA	NA	NA	NA	NA	NA
4	44457100	44458218	H154	NA	NA	NA	NA	NA	NA	NA	NA	NA	NA	NA	NA	NA	NA	NA	NA
4	49051230	49052543	H1105	NA	NA	NA	NA	NA	NA	NA	NA	NA	NA	NA	NA	NA	NA	NA	NA
4	49257770	49258413	H855	NA	NA	NA	NA	NA	NA	NA	NA	NA	NA	NA	NA	NA	NA	NA	NA
4	52310980	52312234	H1086	4	52306680	52310011	Zm00001d049914	+	9.95773	13.7585	yes	NA	NA	NA	NA	NA	NA	NA	NA
4	56200548	56201757	H56	NA	NA	NA	NA	NA	NA	NA	NA	NA	NA	NA	NA	NA	NA	NA	NA
4	58044886	58046154	H489	NA	NA	NA	NA	NA	NA	NA	NA	NA	NA	NA	NA	NA	NA	NA	NA
4	65697972	65699161	H556	NA	NA	NA	NA	NA	NA	NA	NA	NA	NA	NA	NA	NA	NA	NA	NA
4	69217488	69218190	H505	NA	NA	NA	NA	NA	NA	NA	NA	NA	NA	NA	NA	NA	NA	NA	NA
4	69256740	69257964	H425	NA	NA	NA	NA	NA	NA	NA	NA	NA	NA	NA	NA	NA	NA	NA	NA
4	73343000	73344244	H1014	NA	NA	NA	NA	NA	NA	NA	NA	NA	NA	NA	NA	NA	NA	NA	NA
4	79102844	79104559	H1282	NA	NA	NA	NA	NA	NA	NA	NA	NA	NA	NA	NA	NA	NA	NA	NA
4	82128032	82128944	H198	NA	NA	NA	NA	NA	NA	NA	NA	NA	NA	NA	NA	NA	NA	NA	NA
4	82820360	82821476	H230	NA	NA	NA	NA	NA	NA	NA	NA	4	82930195	82941888	Zm00001d050350	+	0.854412	3.19367	yes
4	89639210	89639590	H1179	NA	NA	NA	NA	NA	NA	NA	NA	4	89654139	89655850	Zm00001d050455	-	12.2801	52.9367	yes
4	89639968	89642402	H11	NA	NA	NA	NA	NA	NA	NA	NA	4	89654139	89655850	Zm00001d050455	-	12.2801	52.9367	yes
4	90663466	90664278	H483	NA	NA	NA	NA	NA	NA	NA	NA	NA	NA	NA	NA	NA	NA	NA	NA
4	91459896	91461031	H707	NA	NA	NA	NA	NA	NA	NA	NA	NA	NA	NA	NA	NA	NA	NA	NA
4	93753624	93754073	H748	4	93700937	93702302	Zm00001d026860	-	4.74408	14.2257	yes	NA	NA	NA	NA	NA	NA	NA	NA
4	93760619	93761070	H34	4	93700937	93702302	Zm00001d026860	-	4.74408	14.2257	yes	NA	NA	NA	NA	NA	NA	NA	NA
4	94906322	94907406	H99	NA	NA	NA	NA	NA	NA	NA	NA	NA	NA	NA	NA	NA	NA	NA	NA
4	96683098	96684175	H1106	NA	NA	NA	NA	NA	NA	NA	NA	NA	NA	NA	NA	NA	NA	NA	NA
4	114790110	114790962	H918	NA	NA	NA	NA	NA	NA	NA	NA	NA	NA	NA	NA	NA	NA	NA	NA
4	118081770	118082982	H963	NA	NA	NA	NA	NA	NA	NA	NA	NA	NA	NA	NA	NA	NA	NA	NA
4	128553904	128555182	H688	NA	NA	NA	NA	NA	NA	NA	NA	NA	NA	NA	NA	NA	NA	NA	NA
4	130957542	130958776	H842	NA	NA	NA	NA	NA	NA	NA	NA	NA	NA	NA	NA	NA	NA	NA	NA
4	131252414	131253172	H266	NA	NA	NA	NA	NA	NA	NA	NA	NA	NA	NA	NA	NA	NA	NA	NA
4	138530664	138531735	H919	NA	NA	NA	NA	NA	NA	NA	NA	NA	NA	NA	NA	NA	NA	NA	NA
4	142536722	142537658	H995	NA	NA	NA	NA	NA	NA	NA	NA	4	142625579	142626955	Zm00001d051102	+	75.5985	718.764	yes
4	142536722	142537658	H995	NA	NA	NA	NA	NA	NA	NA	NA	4	142625579	142626955	Zm00001d051102	+	50.8717	579.514	yes
4	147333190	147333808	H424	NA	NA	NA	NA	NA	NA	NA	NA	4	147335724	147347180	Zm00001d051178	+	34.3022	44.7524	yes
4	149969150	149970143	H871	NA	NA	NA	NA	NA	NA	NA	NA	NA	NA	NA	NA	NA	NA	NA	NA
4	152738326	152739558	H1136	NA	NA	NA	NA	NA	NA	NA	NA	4	152948011	152949738	Zm00001d051309	+	0.832273	2.25169	yes
4	152942250	152943020	H507	NA	NA	NA	NA	NA	NA	NA	NA	4	152948011	152949738	Zm00001d051309	+	0.832273	2.25169	yes
4	153029236	153029978	H23	NA	NA	NA	NA	NA	NA	NA	NA	NA	NA	NA	NA	NA	NA	NA	NA
4	154921796	154923402	H449	4	154919132	154920079	Zm00001d051333	-	15.1578	28.2507	yes	NA	NA	NA	NA	NA	NA	NA	NA
4	155244842	155246074	H83	NA	NA	NA	NA	NA	NA	NA	NA	NA	NA	NA	NA	NA	NA	NA	NA
4	158828532	158830171	H835	NA	NA	NA	NA	NA	NA	NA	NA	NA	NA	NA	NA	NA	NA	NA	NA
4	159172886	159173496	H998	NA	NA	NA	NA	NA	NA	NA	NA	NA	NA	NA	NA	NA	NA	NA	NA
4	159178729	159179869	H428	NA	NA	NA	NA	NA	NA	NA	NA	NA	NA	NA	NA	NA	NA	NA	NA
4	159273377	159274460	H1239	NA	NA	NA	NA	NA	NA	NA	NA	NA	NA	NA	NA	NA	NA	NA	NA
4	161513570	161513952	H916	NA	NA	NA	NA	NA	NA	NA	NA	NA	NA	NA	NA	NA	NA	NA	NA
4	162343966	162346052	H607	4	162305826	162310127	Zm00001d051550	-	0.585973	1.98824	yes	NA	NA	NA	NA	NA	NA	NA	NA
4	162457002	162458242	H1006	NA	NA	NA	NA	NA	NA	NA	NA	NA	NA	NA	NA	NA	NA	NA	NA
4	165713642	165714009	H1038	4	165698219	165708165	Zm00001d051650	+	19.158	29.1673	yes	NA	NA	NA	NA	NA	NA	NA	NA
4	170316688	170317928	H544	NA	NA	NA	NA	NA	NA	NA	NA	NA	NA	NA	NA	NA	NA	NA	NA
4	170658526	170659822	H1288	NA	NA	NA	NA	NA	NA	NA	NA	NA	NA	NA	NA	NA	NA	NA	NA
4	174085552	174087626	H300	4	173988461	173994368	Zm00001d051902	-	12.3018	17.9956	yes	4	174154928	174155050	zma-mir172c	+	2.59451	8.5691	yes
4	175608414	175609270	H802	4	175533999	175534739	Zm00001d051966	-	0.917513	12.9488	yes	NA	NA	NA	NA	NA	NA	NA	NA
4	175852488	175857888	H584	4	175840987	175846170	Zm00001d051981	-	23.3648	70.484	yes	4	175912446	175914664	Zm00001d051986	+	3.0763	5.41724	yes
4	175867498	175868768	H294	4	175840987	175846170	Zm00001d051981	-	23.3648	70.484	yes	4	175912446	175914664	Zm00001d051986	+	3.0763	5.41724	yes
4	175872236	175873692	H603	4	175840987	175846170	Zm00001d051981	-	23.3648	70.484	yes	4	175912446	175914664	Zm00001d051986	+	3.0763	5.41724	yes
4	180085552	180088510	H1203	4	180070056	180084440	Zm00001d052111	+	15.044	22.825	yes	NA	NA	NA	NA	NA	NA	NA	NA
4	180573258	180574248	H398	NA	NA	NA	NA	NA	NA	NA	NA	NA	NA	NA	NA	NA	NA	NA	NA
4	181346790	181348738	H316	NA	NA	NA	NA	NA	NA	NA	NA	4	181353441	181354229	Zm00001d052152	+	1.64862	16.5853	yes
4	183168952	183171002	H880	NA	NA	NA	NA	NA	NA	NA	NA	NA	NA	NA	NA	NA	NA	NA	NA
4	183206405	183207308	H592	4	183198594	183199541	Zm00001d052205	-	27.5612	37.6219	yes	4	183208346	183209323	Zm00001d052206	+	17.6377	67.5713	yes
4	183233014	183234075	H700	4	183231187	183232262	Zm00001d052207	+	5.80229	16.6564	yes	NA	NA	NA	NA	NA	NA	NA	NA
4	183275344	183276216	H1070	NA	NA	NA	NA	NA	NA	NA	NA	4	183315220	183317096	Zm00001d052209	-	0.148387	2.51104	yes
4	184798694	184800896	H295	4	184794380	184795486	Zm00001d052252	+	5.75869	10.8838	yes	4	184810866	184812137	Zm00001d052253	+	16.7703	24.3985	yes
4	184926396	184927302	H275	NA	NA	NA	NA	NA	NA	NA	NA	NA	NA	NA	NA	NA	NA	NA	NA
4	185246750	185247924	H145	4	185237832	185239505	Zm00001d052264	-	27.1029	63.4674	yes	NA	NA	NA	NA	NA	NA	NA	NA
4	191502279	191503012	H765	4	191500962	191502109	Zm00001d052500	+	2.58919	7.7887	yes	NA	NA	NA	NA	NA	NA	NA	NA
4	191754815	191755564	H1294	NA	NA	NA	NA	NA	NA	NA	NA	NA	NA	NA	NA	NA	NA	NA	NA
4	196171956	196172908	H991	NA	NA	NA	NA	NA	NA	NA	NA	4	196207748	196212863	Zm00001d052660	+	14.6761	24.6536	yes
4	199292226	199293548	H1245	NA	NA	NA	NA	NA	NA	NA	NA	4	199294141	199296531	Zm00001d052733	-	12.1996	24.6352	yes
4	202170830	202171326	H886	NA	NA	NA	NA	NA	NA	NA	NA	NA	NA	NA	NA	NA	NA	NA	NA
4	209502423	209503184	H1156	NA	NA	NA	NA	NA	NA	NA	NA	4	209718384	209734577	Zm00001d053022	-	17.5898	25.4499	yes
4	209851372	209852128	H821	NA	NA	NA	NA	NA	NA	NA	NA	NA	NA	NA	NA	NA	NA	NA	NA
4	211765011	211766368	H447	NA	NA	NA	NA	NA	NA	NA	NA	NA	NA	NA	NA	NA	NA	NA	NA
4	214547378	214548360	H229	4	214489373	214495402	Zm00001d053119	-	1.40757	7.49379	yes	NA	NA	NA	NA	NA	NA	NA	NA
4	216475740	216477956	H1100	4	216317487	216322672	Zm00001d053151	-	8.26062	22.4184	yes	NA	NA	NA	NA	NA	NA	NA	NA
4	217338076	217339244	H768	NA	NA	NA	NA	NA	NA	NA	NA	4	217387311	217403359	Zm00001d053162	+	5.40728	9.32041	yes
4	217591413	217592308	H1072	NA	NA	NA	NA	NA	NA	NA	NA	NA	NA	NA	NA	NA	NA	NA	NA
4	218231190	218232154	H95	NA	NA	NA	NA	NA	NA	NA	NA	NA	NA	NA	NA	NA	NA	NA	NA
4	218336499	218337318	H437	NA	NA	NA	NA	NA	NA	NA	NA	NA	NA	NA	NA	NA	NA	NA	NA
4	218477166	218477844	H668	NA	NA	NA	NA	NA	NA	NA	NA	4	218555323	218556585	Zm00001d053181	+	9.49167	40.5192	yes
4	223167530	223168158	H1187	NA	NA	NA	NA	NA	NA	NA	NA	NA	NA	NA	NA	NA	NA	NA	NA
4	226948210	226949348	H356	NA	NA	NA	NA	NA	NA	NA	NA	NA	NA	NA	NA	NA	NA	NA	NA
4	229254702	229255503	H844	NA	NA	NA	NA	NA	NA	NA	NA	NA	NA	NA	NA	NA	NA	NA	NA
4	231581406	231581908	H78	NA	NA	NA	NA	NA	NA	NA	NA	NA	NA	NA	NA	NA	NA	NA	NA
4	232077963	232078508	H625	NA	NA	NA	NA	NA	NA	NA	NA	NA	NA	NA	NA	NA	NA	NA	NA
4	235649696	235649967	H605	NA	NA	NA	NA	NA	NA	NA	NA	NA	NA	NA	NA	NA	NA	NA	NA
4	235673318	235673561	H657	NA	NA	NA	NA	NA	NA	NA	NA	NA	NA	NA	NA	NA	NA	NA	NA
4	235674252	235674588	H186	NA	NA	NA	NA	NA	NA	NA	NA	NA	NA	NA	NA	NA	NA	NA	NA
4	237490098	237491352	H319	NA	NA	NA	NA	NA	NA	NA	NA	NA	NA	NA	NA	NA	NA	NA	NA
4	238337397	238339240	H532	NA	NA	NA	NA	NA	NA	NA	NA	NA	NA	NA	NA	NA	NA	NA	NA
4	238726025	238727282	H709	NA	NA	NA	NA	NA	NA	NA	NA	NA	NA	NA	NA	NA	NA	NA	NA
4	239250788	239253914	H734	NA	NA	NA	NA	NA	NA	NA	NA	NA	NA	NA	NA	NA	NA	NA	NA
4	240328276	240329090	H270	NA	NA	NA	NA	NA	NA	NA	NA	4	240330758	240332367	Zm00001d053746	+	1.75083	19.6447	yes
4	240549428	240551976	H600	NA	NA	NA	NA	NA	NA	NA	NA	4	240555075	240556819	Zm00001d053759	+	10.8636	22.7307	yes
4	240558036	240559486	H1008	4	240555075	240556819	Zm00001d053759	+	10.8636	22.7307	yes	NA	NA	NA	NA	NA	NA	NA	NA
4	241259996	241262008	H1036	NA	NA	NA	NA	NA	NA	NA	NA	NA	NA	NA	NA	NA	NA	NA	NA
4	242217842	242218860	H1276	4	242214383	242216703	Zm00001d053853	+	5.40305	9.03644	yes	NA	NA	NA	NA	NA	NA	NA	NA
4	242218926	242220042	H296	4	242214383	242216703	Zm00001d053853	+	5.40305	9.03644	yes	NA	NA	NA	NA	NA	NA	NA	NA
4	242397306	242398582	H829	4	242396086	242396676	Zm00001d053859	+	6.9043	28.1721	yes	NA	NA	NA	NA	NA	NA	NA	NA
4	244807526	244810598	H860	4	244798741	244803302	Zm00001d053994	+	37.3468	58.5975	yes	4	244812184	244812993	Zm00001d053995	-	1.24976	16.3065	yes
5	3623936	3625078	H872	5	3621250	3622125	Zm00001d013042	-	5.29918	7.44917	yes	NA	NA	NA	NA	NA	NA	NA	NA
5	8419040	8420050	H1173	NA	NA	NA	NA	NA	NA	NA	NA	NA	NA	NA	NA	NA	NA	NA	NA
5	8621836	8623756	H4	5	8617116	8620509	Zm00001d013319	-	189.767	344.566	yes	NA	NA	NA	NA	NA	NA	NA	NA
5	12243192	12245372	H1210	5	12228329	12230206	Zm00001d013465	-	14.4557	18.9656	yes	5	12264544	12273478	Zm00001d013466	+	13.4618	23.8446	yes
5	12366904	12369797	H1138	NA	NA	NA	NA	NA	NA	NA	NA	5	12371240	12392241	Zm00001d013470	-	7.31339	17.4046	yes
5	14101694	14103306	H661	NA	NA	NA	NA	NA	NA	NA	NA	5	14164536	14166487	Zm00001d013554	+	3.48268	5.77844	yes
5	14169092	14171532	H76	5	14164536	14166487	Zm00001d013554	+	3.48268	5.77844	yes	NA	NA	NA	NA	NA	NA	NA	NA
5	15296155	15296610	H792	NA	NA	NA	NA	NA	NA	NA	NA	NA	NA	NA	NA	NA	NA	NA	NA
5	16908276	16909472	H1000	5	16901324	16905867	Zm00001d013669	-	255.949	431.592	yes	NA	NA	NA	NA	NA	NA	NA	NA
5	17869544	17871823	H200	NA	NA	NA	NA	NA	NA	NA	NA	NA	NA	NA	NA	NA	NA	NA	NA
5	18563182	18564010	H142	NA	NA	NA	NA	NA	NA	NA	NA	NA	NA	NA	NA	NA	NA	NA	NA
5	18849314	18850244	H626	NA	NA	NA	NA	NA	NA	NA	NA	5	18855513	18856412	Zm00001d013732	-	1.27932	2.07956	yes
5	21895084	21896448	H159	NA	NA	NA	NA	NA	NA	NA	NA	5	21906610	21908151	Zm00001d013834	+	2.73375	23.0393	yes
5	22835864	22837936	H330	NA	NA	NA	NA	NA	NA	NA	NA	5	22848194	22852032	Zm00001d013857	-	4.52255	8.89749	yes
5	27762399	27763154	H443	NA	NA	NA	NA	NA	NA	NA	NA	5	27788429	27788989	Zm00001d013993	-	42.6284	90.8134	yes
5	28890042	28890470	H479	NA	NA	NA	NA	NA	NA	NA	NA	5	28892601	28900558	Zm00001d014017	-	45.7388	81.7787	yes
5	34839763	34840116	H670	NA	NA	NA	NA	NA	NA	NA	NA	5	34841496	34844540	Zm00001d014166	+	0.331548	2.88221	yes
5	37679604	37680564	H770	NA	NA	NA	NA	NA	NA	NA	NA	NA	NA	NA	NA	NA	NA	NA	NA
5	38204242	38205288	H862	5	38196209	38196691	Zm00001d014253	+	0.756431	10.9139	yes	NA	NA	NA	NA	NA	NA	NA	NA
5	42843518	42844654	H106	NA	NA	NA	NA	NA	NA	NA	NA	NA	NA	NA	NA	NA	NA	NA	NA
5	43466201	43466854	H966	NA	NA	NA	NA	NA	NA	NA	NA	NA	NA	NA	NA	NA	NA	NA	NA
5	43493514	43496040	H1284	NA	NA	NA	NA	NA	NA	NA	NA	NA	NA	NA	NA	NA	NA	NA	NA
5	43496741	43500516	H996	NA	NA	NA	NA	NA	NA	NA	NA	NA	NA	NA	NA	NA	NA	NA	NA
5	44022312	44024421	H1094	5	43923685	43927702	Zm00001d014385	-	8.16585	13.1979	yes	5	44141573	44143424	Zm00001d014386	+	19.8856	40.5116	yes
5	44119458	44124912	H265	5	43923685	43927702	Zm00001d014385	-	8.16585	13.1979	yes	5	44141573	44143424	Zm00001d014386	+	19.8856	40.5116	yes
5	44974088	44976570	H509	NA	NA	NA	NA	NA	NA	NA	NA	NA	NA	NA	NA	NA	NA	NA	NA
5	44977608	44979034	H566	NA	NA	NA	NA	NA	NA	NA	NA	NA	NA	NA	NA	NA	NA	NA	NA
5	45629621	45630287	H161	NA	NA	NA	NA	NA	NA	NA	NA	NA	NA	NA	NA	NA	NA	NA	NA
5	50063533	50063856	H574	NA	NA	NA	NA	NA	NA	NA	NA	5	50064948	50065346	Zm00001d014491	+	21.2229	186.751	yes
5	50696742	50699348	H567	NA	NA	NA	NA	NA	NA	NA	NA	NA	NA	NA	NA	NA	NA	NA	NA
5	51384506	51387194	H216	5	51381400	51381678	Zm00001d014518	-	83.1685	243.217	yes	NA	NA	NA	NA	NA	NA	NA	NA
5	55116724	55118216	H811	NA	NA	NA	NA	NA	NA	NA	NA	5	55120384	55123266	Zm00001d014608	+	9.30218	27.9505	yes
5	55221987	55223244	H122	NA	NA	NA	NA	NA	NA	NA	NA	NA	NA	NA	NA	NA	NA	NA	NA
5	55488410	55491034	H1096	NA	NA	NA	NA	NA	NA	NA	NA	NA	NA	NA	NA	NA	NA	NA	NA
5	55861482	55862526	H1297	NA	NA	NA	NA	NA	NA	NA	NA	5	55870950	55872441	Zm00001d014617	-	317.502	581.036	yes
5	55885526	55886954	H465	NA	NA	NA	NA	NA	NA	NA	NA	NA	NA	NA	NA	NA	NA	NA	NA
5	56659948	56661788	H388	NA	NA	NA	NA	NA	NA	NA	NA	NA	NA	NA	NA	NA	NA	NA	NA
5	61276346	61277454	H847	NA	NA	NA	NA	NA	NA	NA	NA	NA	NA	NA	NA	NA	NA	NA	NA
5	61277655	61278506	H529	NA	NA	NA	NA	NA	NA	NA	NA	NA	NA	NA	NA	NA	NA	NA	NA
5	65052510	65053496	H743	NA	NA	NA	NA	NA	NA	NA	NA	NA	NA	NA	NA	NA	NA	NA	NA
5	65529446	65530660	H753	5	65522898	65526275	Zm00001d014850	-	0.0778945	1.08222	yes	NA	NA	NA	NA	NA	NA	NA	NA
5	65584800	65586386	H1271	5	65522898	65526275	Zm00001d014850	-	0.0778945	1.08222	yes	NA	NA	NA	NA	NA	NA	NA	NA
5	77912686	77913276	H139	NA	NA	NA	NA	NA	NA	NA	NA	NA	NA	NA	NA	NA	NA	NA	NA
5	78687606	78688702	H235	5	78677042	78680091	Zm00001d015184	-	3.93206	7.20984	yes	5	78725619	78727794	Zm00001d015186	+	8.84544	29.5742	yes
5	79804984	79805624	H475	5	79757206	79759176	Zm00001d015213	-	20.2258	29.276	yes	NA	NA	NA	NA	NA	NA	NA	NA
5	80938612	80940830	H488	NA	NA	NA	NA	NA	NA	NA	NA	NA	NA	NA	NA	NA	NA	NA	NA
5	81467216	81468470	H1045	NA	NA	NA	NA	NA	NA	NA	NA	NA	NA	NA	NA	NA	NA	NA	NA
5	82987648	82989890	H535	5	82970088	82974239	Zm00001d015292	-	6.33531	12.4094	yes	5	82992330	82999777	Zm00001d015293	-	19.2171	26.3265	yes
5	85115630	85116866	H417	NA	NA	NA	NA	NA	NA	NA	NA	NA	NA	NA	NA	NA	NA	NA	NA
5	85377626	85378997	H528	NA	NA	NA	NA	NA	NA	NA	NA	NA	NA	NA	NA	NA	NA	NA	NA
5	86880256	86881584	H836	NA	NA	NA	NA	NA	NA	NA	NA	NA	NA	NA	NA	NA	NA	NA	NA
5	89369770	89373294	H1241	NA	NA	NA	NA	NA	NA	NA	NA	5	89376383	89379344	Zm00001d015421	+	7.91886	22.4644	yes
5	91963856	91966730	H1221	NA	NA	NA	NA	NA	NA	NA	NA	NA	NA	NA	NA	NA	NA	NA	NA
5	92666702	92667386	H345	NA	NA	NA	NA	NA	NA	NA	NA	NA	NA	NA	NA	NA	NA	NA	NA
5	93147332	93148284	H923	NA	NA	NA	NA	NA	NA	NA	NA	NA	NA	NA	NA	NA	NA	NA	NA
5	95094062	95095422	H946	NA	NA	NA	NA	NA	NA	NA	NA	5	95183890	95185688	Zm00001d015515	+	5.01976	24.3115	yes
5	95095537	95096020	H1011	NA	NA	NA	NA	NA	NA	NA	NA	5	95183890	95185688	Zm00001d015515	+	5.01976	24.3115	yes
5	95096364	95099100	H391	NA	NA	NA	NA	NA	NA	NA	NA	5	95183890	95185688	Zm00001d015515	+	5.01976	24.3115	yes
5	96314236	96315378	H276	NA	NA	NA	NA	NA	NA	NA	NA	NA	NA	NA	NA	NA	NA	NA	NA
5	96380558	96382079	H250	NA	NA	NA	NA	NA	NA	NA	NA	NA	NA	NA	NA	NA	NA	NA	NA
5	99902698	99903624	H901	NA	NA	NA	NA	NA	NA	NA	NA	NA	NA	NA	NA	NA	NA	NA	NA
5	101031608	101033091	H1209	NA	NA	NA	NA	NA	NA	NA	NA	NA	NA	NA	NA	NA	NA	NA	NA
5	111445842	111446230	H874	NA	NA	NA	NA	NA	NA	NA	NA	NA	NA	NA	NA	NA	NA	NA	NA
5	112866366	112872779	H323	NA	NA	NA	NA	NA	NA	NA	NA	NA	NA	NA	NA	NA	NA	NA	NA
5	118489566	118491112	H484	NA	NA	NA	NA	NA	NA	NA	NA	5	118613302	118616603	Zm00001d015778	+	32.2168	44.1853	yes
5	122250502	122251572	H536	NA	NA	NA	NA	NA	NA	NA	NA	5	122525156	122545078	Zm00001d015810	-	3.93516	7.23637	yes
5	134624326	134625404	H724	NA	NA	NA	NA	NA	NA	NA	NA	NA	NA	NA	NA	NA	NA	NA	NA
5	134837420	134839044	H818	5	134792393	134796665	Zm00001d015968	+	28.9186	40.386	yes	NA	NA	NA	NA	NA	NA	NA	NA
5	136090070	136090864	H500	NA	NA	NA	NA	NA	NA	NA	NA	NA	NA	NA	NA	NA	NA	NA	NA
5	139578576	139579480	H1189	NA	NA	NA	NA	NA	NA	NA	NA	NA	NA	NA	NA	NA	NA	NA	NA
5	139579808	139580332	H1061	NA	NA	NA	NA	NA	NA	NA	NA	NA	NA	NA	NA	NA	NA	NA	NA
5	141697254	141701042	H609	NA	NA	NA	NA	NA	NA	NA	NA	NA	NA	NA	NA	NA	NA	NA	NA
5	145208434	145209312	H943	NA	NA	NA	NA	NA	NA	NA	NA	NA	NA	NA	NA	NA	NA	NA	NA
5	145729304	145730267	H1122	NA	NA	NA	NA	NA	NA	NA	NA	5	145732053	145734325	Zm00001d016128	+	0.413971	5.85853	yes
5	146782858	146784192	H223	NA	NA	NA	NA	NA	NA	NA	NA	NA	NA	NA	NA	NA	NA	NA	NA
5	147449887	147451080	H451	NA	NA	NA	NA	NA	NA	NA	NA	NA	NA	NA	NA	NA	NA	NA	NA
5	147890538	147891162	H976	NA	NA	NA	NA	NA	NA	NA	NA	NA	NA	NA	NA	NA	NA	NA	NA
5	149545112	149545766	H64	NA	NA	NA	NA	NA	NA	NA	NA	NA	NA	NA	NA	NA	NA	NA	NA
5	149605588	149607058	H788	NA	NA	NA	NA	NA	NA	NA	NA	NA	NA	NA	NA	NA	NA	NA	NA
5	151933866	151934830	H840	5	151919209	151921778	Zm00001d016238	+	2.4351	3.8224	yes	NA	NA	NA	NA	NA	NA	NA	NA
5	152447454	152448372	H297	5	152247089	152262996	Zm00001d016242	-	1.97703	7.24798	yes	NA	NA	NA	NA	NA	NA	NA	NA
5	152447454	152448372	H297	NA	NA	NA	NA	NA	NA	NA	NA	NA	NA	NA	NA	NA	NA	NA	NA
5	155065772	155066882	H1118	NA	NA	NA	NA	NA	NA	NA	NA	NA	NA	NA	NA	NA	NA	NA	NA
5	165224652	165225580	H301	NA	NA	NA	NA	NA	NA	NA	NA	NA	NA	NA	NA	NA	NA	NA	NA
5	171397164	171398238	H112	NA	NA	NA	NA	NA	NA	NA	NA	5	171545327	171545746	Zm00001d016655	-	128.048	246.213	yes
5	171526944	171527708	H455	NA	NA	NA	NA	NA	NA	NA	NA	5	171545327	171545746	Zm00001d016655	-	128.048	246.213	yes
5	174497812	174498237	H735	NA	NA	NA	NA	NA	NA	NA	NA	5	174537324	174537890	Zm00001d016733	+	147.545	245.955	yes
5	174498410	174500110	H18	NA	NA	NA	NA	NA	NA	NA	NA	5	174537324	174537890	Zm00001d016733	+	147.545	245.955	yes
5	175234831	175238288	H1243	NA	NA	NA	NA	NA	NA	NA	NA	NA	NA	NA	NA	NA	NA	NA	NA
5	184623300	184624323	H843	5	184494219	184496209	Zm00001d017077	-	0.503912	8.49766	yes	NA	NA	NA	NA	NA	NA	NA	NA
5	184825340	184853912	H407	NA	NA	NA	NA	NA	NA	NA	NA	5	184855226	184858638	Zm00001d017084	-	1.18618	2.92685	yes
5	188607154	188608484	H653	NA	NA	NA	NA	NA	NA	NA	NA	NA	NA	NA	NA	NA	NA	NA	NA
5	190310834	190313798	H1230	NA	NA	NA	NA	NA	NA	NA	NA	NA	NA	NA	NA	NA	NA	NA	NA
5	194611301	194612510	H403	NA	NA	NA	NA	NA	NA	NA	NA	5	194705728	194706324	Zm00001d017397	+	1.05126	6.78304	yes
5	195073419	195074468	H337	NA	NA	NA	NA	NA	NA	NA	NA	NA	NA	NA	NA	NA	NA	NA	NA
5	195180270	195181186	H1002	NA	NA	NA	NA	NA	NA	NA	NA	5	195189894	195191367	Zm00001d017412	+	0.847306	1.872	yes
5	197268208	197269122	H736	NA	NA	NA	NA	NA	NA	NA	NA	NA	NA	NA	NA	NA	NA	NA	NA
5	197269300	197271804	H364	NA	NA	NA	NA	NA	NA	NA	NA	NA	NA	NA	NA	NA	NA	NA	NA
5	203114921	203118334	H463	NA	NA	NA	NA	NA	NA	NA	NA	NA	NA	NA	NA	NA	NA	NA	NA
5	204188130	204189480	H757	5	204181533	204182126	Zm00001d017684	+	4.22561	9.62603	yes	NA	NA	NA	NA	NA	NA	NA	NA
5	204534798	204536444	H1163	5	204485387	204490508	Zm00001d017698	-	5.33464	7.35758	yes	NA	NA	NA	NA	NA	NA	NA	NA
5	206589372	206591588	H1183	NA	NA	NA	NA	NA	NA	NA	NA	NA	NA	NA	NA	NA	NA	NA	NA
5	208463778	208466210	H1235	NA	NA	NA	NA	NA	NA	NA	NA	NA	NA	NA	NA	NA	NA	NA	NA
5	210103102	210103758	H1307	NA	NA	NA	NA	NA	NA	NA	NA	5	210110059	210112307	Zm00001d017920	+	52.3391	88.6978	yes
5	210104128	210104944	H1275	NA	NA	NA	NA	NA	NA	NA	NA	5	210110059	210112307	Zm00001d017920	+	52.3391	88.6978	yes
5	210145879	210147870	H38	NA	NA	NA	NA	NA	NA	NA	NA	5	210190144	210195024	Zm00001d017925	+	19.7667	34.3885	yes
5	211003332	211006754	H237	NA	NA	NA	NA	NA	NA	NA	NA	NA	NA	NA	NA	NA	NA	NA	NA
5	211171838	211175373	H1144	5	211161703	211171628	Zm00001d017977	+	9.13208	15.3479	yes	5	211180278	211183912	Zm00001d017978	+	3.83363	14.6455	yes
5	211374073	211376242	H227	5	211371262	211372359	Zm00001d017984	-	13.83	36.1051	yes	NA	NA	NA	NA	NA	NA	NA	NA
5	211396797	211399648	H689	5	211371262	211372359	Zm00001d017984	-	13.83	36.1051	yes	NA	NA	NA	NA	NA	NA	NA	NA
5	211670328	211673912	H1137	NA	NA	NA	NA	NA	NA	NA	NA	5	211694641	211703345	Zm00001d018001	-	55.9576	77.9153	yes
5	212085552	212086884	H582	5	211975641	211983568	Zm00001d018011	-	1.51382	2.69647	yes	5	212102698	212106748	Zm00001d018013	+	11.1937	24.9656	yes
5	213274710	213277922	H7	NA	NA	NA	NA	NA	NA	NA	NA	NA	NA	NA	NA	NA	NA	NA	NA
5	213462524	213464826	H86	5	213450456	213456337	Zm00001d018059	-	2.86501	8.28829	yes	NA	NA	NA	NA	NA	NA	NA	NA
5	213907882	213909788	H225	5	213839359	213843472	Zm00001d018080	-	18.5994	25.0504	yes	5	213912954	213913979	Zm00001d018081	+	25.3887	70.9418	yes
5	214207598	214209848	H890	NA	NA	NA	NA	NA	NA	NA	NA	NA	NA	NA	NA	NA	NA	NA	NA
5	214714295	214715000	H358	NA	NA	NA	NA	NA	NA	NA	NA	NA	NA	NA	NA	NA	NA	NA	NA
5	216125396	216127018	H10	5	216112775	216113527	Zm00001d018191	-	1.2527	16.0452	yes	NA	NA	NA	NA	NA	NA	NA	NA
5	218007632	218010082	H856	NA	NA	NA	NA	NA	NA	NA	NA	NA	NA	NA	NA	NA	NA	NA	NA
5	218495804	218497698	H1039	5	218492798	218493868	Zm00001d018326	-	3.30752	13.7992	yes	NA	NA	NA	NA	NA	NA	NA	NA
5	220390322	220392286	H220	NA	NA	NA	NA	NA	NA	NA	NA	5	220398106	220404278	Zm00001d018421	+	22.815	48.8145	yes
5	220393024	220395997	H125	NA	NA	NA	NA	NA	NA	NA	NA	5	220398106	220404278	Zm00001d018421	+	22.815	48.8145	yes
5	220956072	220958034	H1089	NA	NA	NA	NA	NA	NA	NA	NA	5	221089092	221090738	Zm00001d018447	+	12.4399	20.9187	yes
6	8196306	8197450	H958	NA	NA	NA	NA	NA	NA	NA	NA	NA	NA	NA	NA	NA	NA	NA	NA
6	9099074	9100956	H1031	NA	NA	NA	NA	NA	NA	NA	NA	NA	NA	NA	NA	NA	NA	NA	NA
6	20946864	20947938	H545	NA	NA	NA	NA	NA	NA	NA	NA	6	21025043	21026995	Zm00001d035317	+	12.79	21.489	yes
6	21207662	21208126	H763	NA	NA	NA	NA	NA	NA	NA	NA	NA	NA	NA	NA	NA	NA	NA	NA
6	23387792	23389622	H209	6	23268003	23271175	Zm00001d001311	+	0.234926	1.38188	yes	NA	NA	NA	NA	NA	NA	NA	NA
6	24793764	24795660	H57	6	24679308	24680201	Zm00001d035416	-	1.03103	2.93355	yes	6	24798510	24811775	Zm00001d035420	+	7.38294	13.0744	yes
6	26751470	26752865	H1206	6	26712933	26714735	Zm00001d035455	-	12.2439	61.4101	yes	NA	NA	NA	NA	NA	NA	NA	NA
6	26754088	26754942	H1	6	26712933	26714735	Zm00001d035455	-	12.2439	61.4101	yes	NA	NA	NA	NA	NA	NA	NA	NA
6	26779488	26780448	H392	6	26712933	26714735	Zm00001d035455	-	12.2439	61.4101	yes	NA	NA	NA	NA	NA	NA	NA	NA
6	33303362	33304096	H899	6	33193521	33195150	Zm00001d035561	-	181.03	948.986	yes	6	33367726	33369279	Zm00001d035562	+	215.428	1325.27	yes
6	33304817	33305564	H878	6	33193521	33195150	Zm00001d035561	-	181.03	948.986	yes	6	33367726	33369350	Zm00001d035562	+	215.428	1325.27	yes
6	42181395	42182152	H784	6	42066918	42068999	Zm00001d035713	+	2.88284	6.81271	yes	NA	NA	NA	NA	NA	NA	NA	NA
6	43153778	43154639	H1112	NA	NA	NA	NA	NA	NA	NA	NA	6	43293215	43297233	Zm00001d035723	+	10.0298	18.5112	yes
6	43905000	43906178	H1041	NA	NA	NA	NA	NA	NA	NA	NA	NA	NA	NA	NA	NA	NA	NA	NA
6	52252238	52252986	H68	NA	NA	NA	NA	NA	NA	NA	NA	NA	NA	NA	NA	NA	NA	NA	NA
6	54617498	54618182	H928	NA	NA	NA	NA	NA	NA	NA	NA	6	54772197	54798925	Zm00001d035841	-	1.45068	2.78654	yes
6	56211362	56212773	H1219	NA	NA	NA	NA	NA	NA	NA	NA	NA	NA	NA	NA	NA	NA	NA	NA
6	58123544	58126214	H457	6	58024628	58029923	Zm00001d035874	-	22.698	36.4983	yes	6	58228914	58237829	Zm00001d035875	+	10.8038	18.2155	yes
6	61368062	61369360	H1292	NA	NA	NA	NA	NA	NA	NA	NA	NA	NA	NA	NA	NA	NA	NA	NA
6	63458130	63459442	H583	NA	NA	NA	NA	NA	NA	NA	NA	NA	NA	NA	NA	NA	NA	NA	NA
6	63873116	63873920	H826	NA	NA	NA	NA	NA	NA	NA	NA	NA	NA	NA	NA	NA	NA	NA	NA
6	64468856	64469837	H606	NA	NA	NA	NA	NA	NA	NA	NA	NA	NA	NA	NA	NA	NA	NA	NA
6	65975033	65976296	H350	6	65519520	65524396	Zm00001d036010	+	1.77385	2.929	yes	NA	NA	NA	NA	NA	NA	NA	NA
6	67630352	67631348	H75	NA	NA	NA	NA	NA	NA	NA	NA	NA	NA	NA	NA	NA	NA	NA	NA
6	69719794	69720320	H1252	NA	NA	NA	NA	NA	NA	NA	NA	NA	NA	NA	NA	NA	NA	NA	NA
6	72338883	72339596	H366	NA	NA	NA	NA	NA	NA	NA	NA	NA	NA	NA	NA	NA	NA	NA	NA
6	77610802	77611470	H1022	NA	NA	NA	NA	NA	NA	NA	NA	NA	NA	NA	NA	NA	NA	NA	NA
6	77978322	77978908	H310	NA	NA	NA	NA	NA	NA	NA	NA	NA	NA	NA	NA	NA	NA	NA	NA
6	79580194	79581302	H1194	NA	NA	NA	NA	NA	NA	NA	NA	NA	NA	NA	NA	NA	NA	NA	NA
6	86300908	86301502	H738	NA	NA	NA	NA	NA	NA	NA	NA	6	86301797	86303653	Zm00001d036382	-	9.45539	16.5339	yes
6	86943696	86944086	H677	NA	NA	NA	NA	NA	NA	NA	NA	6	86950406	86955764	Zm00001d036402	-	0.646769	3.21281	yes
6	92503800	92506586	H775	NA	NA	NA	NA	NA	NA	NA	NA	6	92506962	92508996	Zm00001d036564	-	5.92322	9.99118	yes
6	93513650	93514930	H794	NA	NA	NA	NA	NA	NA	NA	NA	NA	NA	NA	NA	NA	NA	NA	NA
6	97478890	97481080	H944	NA	NA	NA	NA	NA	NA	NA	NA	NA	NA	NA	NA	NA	NA	NA	NA
6	99178250	99179774	H290	NA	NA	NA	NA	NA	NA	NA	NA	6	99181767	99186018	Zm00001d036727	+	25.9108	45.1543	yes
6	104054630	104055778	H1302	NA	NA	NA	NA	NA	NA	NA	NA	NA	NA	NA	NA	NA	NA	NA	NA
6	109208348	109209578	H732	NA	NA	NA	NA	NA	NA	NA	NA	6	109255100	109256890	Zm00001d037017	-	0.975667	3.68502	yes
6	110213893	110214386	H641	6	110171520	110171801	Zm00001d037043	+	5.3639	18.4966	yes	NA	NA	NA	NA	NA	NA	NA	NA
6	112700354	112700592	H1114	NA	NA	NA	NA	NA	NA	NA	NA	NA	NA	NA	NA	NA	NA	NA	NA
6	112700912	112701854	H411	NA	NA	NA	NA	NA	NA	NA	NA	NA	NA	NA	NA	NA	NA	NA	NA
6	113932066	113933090	H537	NA	NA	NA	NA	NA	NA	NA	NA	NA	NA	NA	NA	NA	NA	NA	NA
6	116267107	116268698	H24	NA	NA	NA	NA	NA	NA	NA	NA	6	116315237	116316523	Zm00001d037218	+	0.393318	1.73919	yes
6	116760786	116761554	H132	NA	NA	NA	NA	NA	NA	NA	NA	NA	NA	NA	NA	NA	NA	NA	NA
6	118905280	118907924	H1167	NA	NA	NA	NA	NA	NA	NA	NA	6	118909983	118914417	Zm00001d037271	+	23.8503	36.962	yes
6	121472932	121473866	H58	NA	NA	NA	NA	NA	NA	NA	NA	6	121594560	121597848	Zm00001d037329	+	0.950527	1.45419	yes
6	127178044	127179834	H559	NA	NA	NA	NA	NA	NA	NA	NA	NA	NA	NA	NA	NA	NA	NA	NA
6	128959818	128960720	H723	6	128952506	128954001	Zm00001d037547	+	12.1909	186.226	yes	6	129101873	129103497	Zm00001d037550	+	8.66019	146.91	yes
6	130893336	130893968	H1074	NA	NA	NA	NA	NA	NA	NA	NA	NA	NA	NA	NA	NA	NA	NA	NA
6	136328906	136331358	H13	NA	NA	NA	NA	NA	NA	NA	NA	6	136355962	136356846	Zm00001d037751	+	18.088	36.3965	yes
6	147682209	147682936	H197	NA	NA	NA	NA	NA	NA	NA	NA	NA	NA	NA	NA	NA	NA	NA	NA
6	149373526	149374828	H799	6	149349113	149356312	Zm00001d038146	-	33.0681	87.4308	yes	6	149398193	149403023	Zm00001d038147	-	156.344	221.727	yes
6	149389597	149391462	H359	6	149349113	149356312	Zm00001d038146	-	33.0681	87.4308	yes	6	149398193	149403023	Zm00001d038147	-	156.344	221.727	yes
6	149391793	149396136	H363	6	149349113	149356312	Zm00001d038146	-	33.0681	87.4308	yes	6	149398193	149403023	Zm00001d038147	-	156.344	221.727	yes
6	150253974	150256054	H543	NA	NA	NA	NA	NA	NA	NA	NA	NA	NA	NA	NA	NA	NA	NA	NA
6	150275554	150278004	H137	NA	NA	NA	NA	NA	NA	NA	NA	NA	NA	NA	NA	NA	NA	NA	NA
6	152171444	152172215	H462	NA	NA	NA	NA	NA	NA	NA	NA	6	152182637	152184623	Zm00001d038239	+	6.35797	16.9092	yes
6	154124560	154126012	H761	6	154116776	154122027	Zm00001d038306	+	4.28241	7.35849	yes	NA	NA	NA	NA	NA	NA	NA	NA
6	154390010	154391750	H105	NA	NA	NA	NA	NA	NA	NA	NA	NA	NA	NA	NA	NA	NA	NA	NA
6	154815904	154818928	H731	NA	NA	NA	NA	NA	NA	NA	NA	NA	NA	NA	NA	NA	NA	NA	NA
6	155686656	155687646	H773	NA	NA	NA	NA	NA	NA	NA	NA	NA	NA	NA	NA	NA	NA	NA	NA
6	157581852	157584884	H469	6	157518291	157524838	Zm00001d038453	-	11.3839	21.7753	yes	NA	NA	NA	NA	NA	NA	NA	NA
6	157948752	157950242	H218	NA	NA	NA	NA	NA	NA	NA	NA	NA	NA	NA	NA	NA	NA	NA	NA
6	163997154	164001538	H188	NA	NA	NA	NA	NA	NA	NA	NA	6	164016293	164027578	Zm00001d038762	+	26.5564	76.6013	yes
6	164330039	164331876	H664	NA	NA	NA	NA	NA	NA	NA	NA	6	164332917	164336206	Zm00001d038784	+	1.5481	5.16964	yes
6	165735842	165736126	H1078	6	165730508	165733455	Zm00001d038846	-	7.99995	14.5526	yes	6	165737562	165747422	Zm00001d038847	-	7.16515	21.6752	yes
6	166771240	166774842	H712	NA	NA	NA	NA	NA	NA	NA	NA	6	166776865	166778085	Zm00001d038907	+	0.0861853	0.965629	yes
6	169014508	169017866	H942	6	169005961	169009497	Zm00001d039037	-	41.9983	93.1159	yes	NA	NA	NA	NA	NA	NA	NA	NA
6	170068752	170069862	H957	NA	NA	NA	NA	NA	NA	NA	NA	6	170102019	170103743	Zm00001d039102	-	1.83988	4.53824	yes
7	819160	820268	H937	NA	NA	NA	NA	NA	NA	NA	NA	7	835455	838221	Zm00001d018609	-	2.18929	3.86049	yes
7	6258430	6259652	H90	NA	NA	NA	NA	NA	NA	NA	NA	NA	NA	NA	NA	NA	NA	NA	NA
7	6335047	6337105	H205	NA	NA	NA	NA	NA	NA	NA	NA	NA	NA	NA	NA	NA	NA	NA	NA
7	11266862	11268194	H808	7	11248578	11249882	Zm00001d018973	-	32.4757	119.376	yes	NA	NA	NA	NA	NA	NA	NA	NA
7	11268374	11269068	H676	7	11248578	11249882	Zm00001d018973	-	32.4757	119.376	yes	NA	NA	NA	NA	NA	NA	NA	NA
7	13062805	13064240	H868	NA	NA	NA	NA	NA	NA	NA	NA	NA	NA	NA	NA	NA	NA	NA	NA
7	14116484	14117514	H41	7	14112144	14114021	Zm00001d019049	-	0.510592	4.29069	yes	NA	NA	NA	NA	NA	NA	NA	NA
7	18115651	18118804	H1310	NA	NA	NA	NA	NA	NA	NA	NA	NA	NA	NA	NA	NA	NA	NA	NA
7	20417748	20418286	H156	7	20343266	20347734	Zm00001d019173	-	10.471	32.0663	yes	NA	NA	NA	NA	NA	NA	NA	NA
7	27105205	27106136	H891	NA	NA	NA	NA	NA	NA	NA	NA	NA	NA	NA	NA	NA	NA	NA	NA
7	27541456	27542266	H182	NA	NA	NA	NA	NA	NA	NA	NA	7	27567011	27572388	Zm00001d019317	+	116.377	247.482	yes
7	35148458	35148906	H571	NA	NA	NA	NA	NA	NA	NA	NA	NA	NA	NA	NA	NA	NA	NA	NA
7	35684194	35685547	H557	NA	NA	NA	NA	NA	NA	NA	NA	NA	NA	NA	NA	NA	NA	NA	NA
7	38324010	38325951	H1073	7	38301954	38308175	Zm00001d019507	-	171.383	553.96	yes	NA	NA	NA	NA	NA	NA	NA	NA
7	39790962	39791830	H900	NA	NA	NA	NA	NA	NA	NA	NA	NA	NA	NA	NA	NA	NA	NA	NA
7	40007186	40009510	H389	NA	NA	NA	NA	NA	NA	NA	NA	7	40265313	40267858	Zm00001d019527	-	0.296648	0.786798	yes
7	43930742	43931728	H863	7	43879919	43882845	Zm00001d019576	-	7.12864	15.6495	yes	NA	NA	NA	NA	NA	NA	NA	NA
7	49819388	49820338	H1227	7	49652839	49657753	Zm00001d019672	-	0.666339	3.27885	yes	NA	NA	NA	NA	NA	NA	NA	NA
7	51136598	51138088	H470	NA	NA	NA	NA	NA	NA	NA	NA	NA	NA	NA	NA	NA	NA	NA	NA
7	53537740	53538356	H1184	NA	NA	NA	NA	NA	NA	NA	NA	NA	NA	NA	NA	NA	NA	NA	NA
7	59088140	59089301	H279	NA	NA	NA	NA	NA	NA	NA	NA	NA	NA	NA	NA	NA	NA	NA	NA
7	62287166	62288226	H933	NA	NA	NA	NA	NA	NA	NA	NA	NA	NA	NA	NA	NA	NA	NA	NA
7	69518152	69519380	H977	NA	NA	NA	NA	NA	NA	NA	NA	NA	NA	NA	NA	NA	NA	NA	NA
7	73833996	73835602	H1268	NA	NA	NA	NA	NA	NA	NA	NA	NA	NA	NA	NA	NA	NA	NA	NA
7	85333778	85334963	H665	NA	NA	NA	NA	NA	NA	NA	NA	NA	NA	NA	NA	NA	NA	NA	NA
7	89529738	89531220	H590	NA	NA	NA	NA	NA	NA	NA	NA	NA	NA	NA	NA	NA	NA	NA	NA
7	91875598	91877020	H1062	NA	NA	NA	NA	NA	NA	NA	NA	7	92004425	92005501	Zm00001d020100	+	0.174129	2.10443	yes
7	98398820	98399864	H234	NA	NA	NA	NA	NA	NA	NA	NA	7	98428631	98432236	Zm00001d020185	-	5.84541	8.29134	yes
7	104741944	104744214	H267	7	104441556	104448455	Zm00001d020292	-	8.19293	10.9443	yes	NA	NA	NA	NA	NA	NA	NA	NA
7	107148874	107150042	H162	NA	NA	NA	NA	NA	NA	NA	NA	NA	NA	NA	NA	NA	NA	NA	NA
7	108318091	108319772	H302	NA	NA	NA	NA	NA	NA	NA	NA	7	108322505	108323760	Zm00001d020348	+	10.4379	19.04	yes
7	108626288	108628448	H758	NA	NA	NA	NA	NA	NA	NA	NA	NA	NA	NA	NA	NA	NA	NA	NA
7	111505786	111506234	H1021	NA	NA	NA	NA	NA	NA	NA	NA	7	111548597	111550540	Zm00001d020402	-	219.541	304.408	yes
7	112121264	112121792	H1305	NA	NA	NA	NA	NA	NA	NA	NA	NA	NA	NA	NA	NA	NA	NA	NA
7	112430564	112432358	H894	NA	NA	NA	NA	NA	NA	NA	NA	NA	NA	NA	NA	NA	NA	NA	NA
7	115479760	115482447	H362	7	115407052	115412263	Zm00001d020454	-	8.33656	25.0975	yes	NA	NA	NA	NA	NA	NA	NA	NA
7	116223561	116226174	H1278	NA	NA	NA	NA	NA	NA	NA	NA	NA	NA	NA	NA	NA	NA	NA	NA
7	116258205	116259342	H838	NA	NA	NA	NA	NA	NA	NA	NA	NA	NA	NA	NA	NA	NA	NA	NA
7	116261308	116262344	H170	NA	NA	NA	NA	NA	NA	NA	NA	NA	NA	NA	NA	NA	NA	NA	NA
7	118545768	118547948	H351	7	118536132	118536971	Zm00001d020486	+	25.6394	46.1796	yes	7	118586787	118588445	Zm00001d020487	+	12.2427	22.513	yes
7	119010348	119011406	H683	NA	NA	NA	NA	NA	NA	NA	NA	7	119111856	119113250	Zm00001d020496	-	4.15384	33.3228	yes
7	119123724	119124514	H1162	7	119111856	119113250	Zm00001d020496	-	4.15384	33.3228	yes	7	119140649	119141980	Zm00001d020497	+	17.6446	146.032	yes
7	119124580	119125014	H527	7	119111856	119113250	Zm00001d020496	-	4.15384	33.3228	yes	7	119140649	119141980	Zm00001d020497	+	17.6446	146.032	yes
7	119125278	119125688	H715	7	119111856	119113250	Zm00001d020496	-	4.15384	33.3228	yes	7	119140649	119141980	Zm00001d020497	+	17.6446	146.032	yes
7	119125912	119126400	H796	7	119111856	119113250	Zm00001d020496	-	4.15384	33.3228	yes	7	119140649	119141980	Zm00001d020497	+	17.6446	146.032	yes
7	119817228	119818777	H1279	NA	NA	NA	NA	NA	NA	NA	NA	NA	NA	NA	NA	NA	NA	NA	NA
7	125131522	125133068	H1107	NA	NA	NA	NA	NA	NA	NA	NA	7	125133740	125135827	Zm00001d020614	-	40.5027	55.8336	yes
7	126630023	126634075	H1147	NA	NA	NA	NA	NA	NA	NA	NA	NA	NA	NA	NA	NA	NA	NA	NA
7	128301771	128303336	H1027	NA	NA	NA	NA	NA	NA	NA	NA	NA	NA	NA	NA	NA	NA	NA	NA
7	129232730	129233806	H634	NA	NA	NA	NA	NA	NA	NA	NA	NA	NA	NA	NA	NA	NA	NA	NA
7	129360130	129363373	H951	NA	NA	NA	NA	NA	NA	NA	NA	NA	NA	NA	NA	NA	NA	NA	NA
7	129477011	129478974	H1160	NA	NA	NA	NA	NA	NA	NA	NA	NA	NA	NA	NA	NA	NA	NA	NA
7	129794366	129795478	H693	NA	NA	NA	NA	NA	NA	NA	NA	7	129797898	129801599	Zm00001d020714	+	0.0688388	0.874518	yes
7	130721002	130722646	H586	7	130689762	130690802	Zm00001d020736	-	17.6152	50.3243	yes	7	130745556	130746503	Zm00001d020737	+	6.82187	18.609	yes
7	132972162	132976636	H903	7	132947391	132948359	Zm00001d020794	+	74.8762	122.684	yes	NA	NA	NA	NA	NA	NA	NA	NA
7	133383752	133385772	H629	NA	NA	NA	NA	NA	NA	NA	NA	7	133411779	133413849	Zm00001d020804	+	27.6749	117.393	yes
7	134117686	134120070	H325	7	134113060	134114967	Zm00001d020828	-	12.323	30.4826	yes	NA	NA	NA	NA	NA	NA	NA	NA
7	134243240	134246385	H1205	NA	NA	NA	NA	NA	NA	NA	NA	NA	NA	NA	NA	NA	NA	NA	NA
7	134247370	134249422	H993	NA	NA	NA	NA	NA	NA	NA	NA	NA	NA	NA	NA	NA	NA	NA	NA
7	136533897	136534376	H35	NA	NA	NA	NA	NA	NA	NA	NA	NA	NA	NA	NA	NA	NA	NA	NA
7	138009291	138010532	H940	NA	NA	NA	NA	NA	NA	NA	NA	7	138057377	138061501	Zm00001d020963	+	71.8399	107.127	yes
7	138010904	138012245	H285	NA	NA	NA	NA	NA	NA	NA	NA	7	138057377	138061501	Zm00001d020963	+	71.8399	107.127	yes
7	140509605	140510589	H613	NA	NA	NA	NA	NA	NA	NA	NA	7	140533153	140535630	Zm00001d021019	-	17.0958	28.7379	yes
7	141372784	141373494	H128	NA	NA	NA	NA	NA	NA	NA	NA	NA	NA	NA	NA	NA	NA	NA	NA
7	142441038	142442732	H1166	NA	NA	NA	NA	NA	NA	NA	NA	NA	NA	NA	NA	NA	NA	NA	NA
7	146644556	146646992	H902	NA	NA	NA	NA	NA	NA	NA	NA	NA	NA	NA	NA	NA	NA	NA	NA
7	148904830	148907121	H896	NA	NA	NA	NA	NA	NA	NA	NA	NA	NA	NA	NA	NA	NA	NA	NA
7	150234883	150236820	H1013	NA	NA	NA	NA	NA	NA	NA	NA	NA	NA	NA	NA	NA	NA	NA	NA
7	150921374	150922314	H929	NA	NA	NA	NA	NA	NA	NA	NA	NA	NA	NA	NA	NA	NA	NA	NA
7	152583566	152584660	H1264	NA	NA	NA	NA	NA	NA	NA	NA	NA	NA	NA	NA	NA	NA	NA	NA
7	153968322	153969730	H98	7	153938883	153943526	Zm00001d021491	+	0.10863	0.784984	yes	NA	NA	NA	NA	NA	NA	NA	NA
7	157371864	157379446	H71	NA	NA	NA	NA	NA	NA	NA	NA	NA	NA	NA	NA	NA	NA	NA	NA
7	161328218	161331152	H1177	NA	NA	NA	NA	NA	NA	NA	NA	NA	NA	NA	NA	NA	NA	NA	NA
7	162983582	162988381	H989	7	162970852	162980622	Zm00001d021785	-	20.8239	28.9538	yes	7	162992393	162997471	Zm00001d021787	+	10.2927	17.5574	yes
7	163631496	163635900	H1280	NA	NA	NA	NA	NA	NA	NA	NA	NA	NA	NA	NA	NA	NA	NA	NA
7	164320880	164322899	H1217	7	164317820	164319461	Zm00001d021839	-	19.9389	83.0402	yes	NA	NA	NA	NA	NA	NA	NA	NA
7	164324825	164326434	H127	7	164317820	164319461	Zm00001d021839	-	19.9389	83.0402	yes	NA	NA	NA	NA	NA	NA	NA	NA
7	164637288	164638564	H1290	NA	NA	NA	NA	NA	NA	NA	NA	NA	NA	NA	NA	NA	NA	NA	NA
7	164821562	164825464	H1256	NA	NA	NA	NA	NA	NA	NA	NA	NA	NA	NA	NA	NA	NA	NA	NA
7	165994810	165995910	H303	NA	NA	NA	NA	NA	NA	NA	NA	NA	NA	NA	NA	NA	NA	NA	NA
7	166175936	166178884	H43	NA	NA	NA	NA	NA	NA	NA	NA	7	166183894	166185410	Zm00001d021934	+	0.543278	4.68251	yes
7	166727996	166728705	H585	7	166721959	166725312	Zm00001d021945	-	0.704878	1.52048	yes	7	166769647	166771323	Zm00001d021946	+	1.04115	8.88728	yes
7	167675316	167677984	H9	NA	NA	NA	NA	NA	NA	NA	NA	7	167680342	167681551	Zm00001d021995	+	2.13187	10.2145	yes
7	167825124	167826161	H1222	NA	NA	NA	NA	NA	NA	NA	NA	NA	NA	NA	NA	NA	NA	NA	NA
7	168175666	168177896	H703	NA	NA	NA	NA	NA	NA	NA	NA	NA	NA	NA	NA	NA	NA	NA	NA
7	168405972	168408760	H1123	NA	NA	NA	NA	NA	NA	NA	NA	7	168411752	168421086	Zm00001d022040	-	14.0019	18.0349	yes
7	168484052	168486116	H749	7	168429161	168434437	Zm00001d022041	-	6.08395	15.7151	yes	NA	NA	NA	NA	NA	NA	NA	NA
7	169182474	169183646	H61	NA	NA	NA	NA	NA	NA	NA	NA	7	169184826	169187486	Zm00001d022059	+	66.7594	142.46	yes
7	170103956	170105232	H684	NA	NA	NA	NA	NA	NA	NA	NA	NA	NA	NA	NA	NA	NA	NA	NA
7	170391585	170392308	H1193	NA	NA	NA	NA	NA	NA	NA	NA	NA	NA	NA	NA	NA	NA	NA	NA
7	170941536	170942790	H517	7	170934338	170939202	Zm00001d022131	-	0.554429	2.34729	yes	7	170948336	170957911	Zm00001d022132	+	9.45473	45.7517	yes
7	171054408	171057310	H17	NA	NA	NA	NA	NA	NA	NA	NA	NA	NA	NA	NA	NA	NA	NA	NA
7	171314742	171317030	H1263	NA	NA	NA	NA	NA	NA	NA	NA	NA	NA	NA	NA	NA	NA	NA	NA
7	171918736	171920602	H172	NA	NA	NA	NA	NA	NA	NA	NA	7	171984109	171989937	Zm00001d022179	+	38.7223	74.5083	yes
7	173147406	173148844	H48	NA	NA	NA	NA	NA	NA	NA	NA	7	173165811	173167796	Zm00001d022227	-	1.5769	4.64591	yes
7	174018785	174019769	H292	NA	NA	NA	NA	NA	NA	NA	NA	NA	NA	NA	NA	NA	NA	NA	NA
7	175852938	175854986	H1192	7	175846584	175850538	Zm00001d022342	-	9.7952	16.2884	yes	NA	NA	NA	NA	NA	NA	NA	NA
7	177939188	177940930	H1010	NA	NA	NA	NA	NA	NA	NA	NA	7	177942945	177946868	Zm00001d022449	+	8.274	23.5269	yes
7	177949540	177951008	H513	7	177943107	177946883	Zm00001d022449	+	8.274	23.5269	yes	7	177955827	177957182	Zm00001d022450	+	90.9849	167.536	yes
7	178144064	178144912	H804	7	178139075	178142087	Zm00001d022460	+	7.67893	18.1768	yes	7	178147095	178148306	Zm00001d022461	+	1.86274	13.354	yes
7	178159224	178162742	H882	7	178154786	178155001	zma-mir164d	+	0.67402	1.48026	yes	NA	NA	NA	NA	NA	NA	NA	NA
7	178941636	178942550	H630	NA	NA	NA	NA	NA	NA	NA	NA	NA	NA	NA	NA	NA	NA	NA	NA
7	180110112	180111087	H1042	NA	NA	NA	NA	NA	NA	NA	NA	7	180129805	180131184	Zm00001d022569	+	37.7394	157.336	yes
8	224752	225998	H839	8	177310	178785	Zm00001d008173	-	3.02204	20.9063	yes	NA	NA	NA	NA	NA	NA	NA	NA
8	493844	494850	H783	8	426162	442573	Zm00001d008177	-	10.2649	15.5675	yes	8	557425	565016	Zm00001d008178	+	40.6134	77.0851	yes
8	1013396	1017264	H32	8	989823	991128	Zm00001d008201	-	0.279174	2.94086	yes	NA	NA	NA	NA	NA	NA	NA	NA
8	5510017	5511340	H55	NA	NA	NA	NA	NA	NA	NA	NA	NA	NA	NA	NA	NA	NA	NA	NA
8	10724682	10725917	H1272	NA	NA	NA	NA	NA	NA	NA	NA	NA	NA	NA	NA	NA	NA	NA	NA
8	13643607	13646621	H1157	NA	NA	NA	NA	NA	NA	NA	NA	8	13681436	13683379	Zm00001d008587	+	7.23045	11.4539	yes
8	16044946	16046968	H1146	NA	NA	NA	NA	NA	NA	NA	NA	NA	NA	NA	NA	NA	NA	NA	NA
8	18583404	18584712	H934	8	18568768	18573047	Zm00001d008739	-	17.3982	23.6075	yes	8	18822540	18839994	Zm00001d008742	+	1.43328	5.44202	yes
8	20725504	20726090	H480	NA	NA	NA	NA	NA	NA	NA	NA	8	20773329	20776388	Zm00001d008799	+	2.99253	17.6969	yes
8	21498680	21503128	H165	8	21388425	21392149	Zm00001d008816	-	6.58484	13.413	yes	NA	NA	NA	NA	NA	NA	NA	NA
8	24241559	24243702	H580	NA	NA	NA	NA	NA	NA	NA	NA	NA	NA	NA	NA	NA	NA	NA	NA
8	24707576	24707978	H982	8	24559574	24563053	Zm00001d008904	-	11.1129	26.2372	yes	8	24709689	24711452	Zm00001d008905	-	6.69428	17.1693	yes
8	25490894	25493168	H74	NA	NA	NA	NA	NA	NA	NA	NA	8	25511398	25524826	Zm00001d008925	+	3.17689	72.991	yes
8	28262390	28263680	H408	NA	NA	NA	NA	NA	NA	NA	NA	NA	NA	NA	NA	NA	NA	NA	NA
8	30881470	30882270	H1125	8	30866031	30874580	Zm00001d009034	-	1.70294	2.69116	yes	NA	NA	NA	NA	NA	NA	NA	NA
8	34539798	34540862	H298	NA	NA	NA	NA	NA	NA	NA	NA	NA	NA	NA	NA	NA	NA	NA	NA
8	47333110	47334422	H638	NA	NA	NA	NA	NA	NA	NA	NA	NA	NA	NA	NA	NA	NA	NA	NA
8	52068286	52069512	H819	NA	NA	NA	NA	NA	NA	NA	NA	NA	NA	NA	NA	NA	NA	NA	NA
8	53968598	53970514	H935	NA	NA	NA	NA	NA	NA	NA	NA	8	53994255	53995138	Zm00001d009309	+	36.3831	78.2201	yes
8	60974868	60975992	H931	NA	NA	NA	NA	NA	NA	NA	NA	NA	NA	NA	NA	NA	NA	NA	NA
8	62064020	62065098	H327	NA	NA	NA	NA	NA	NA	NA	NA	NA	NA	NA	NA	NA	NA	NA	NA
8	65418476	65419776	H1108	NA	NA	NA	NA	NA	NA	NA	NA	NA	NA	NA	NA	NA	NA	NA	NA
8	67263778	67264996	H1283	NA	NA	NA	NA	NA	NA	NA	NA	NA	NA	NA	NA	NA	NA	NA	NA
8	78160628	78161372	H454	NA	NA	NA	NA	NA	NA	NA	NA	NA	NA	NA	NA	NA	NA	NA	NA
8	79049258	79050174	H1048	NA	NA	NA	NA	NA	NA	NA	NA	NA	NA	NA	NA	NA	NA	NA	NA
8	83446541	83447627	H352	8	83444248	83444925	Zm00001d009820	+	2.80255	5.93022	yes	NA	NA	NA	NA	NA	NA	NA	NA
8	83450784	83452250	H879	8	83444248	83444925	Zm00001d009820	+	2.80255	5.93022	yes	NA	NA	NA	NA	NA	NA	NA	NA
8	83757326	83757824	H503	NA	NA	NA	NA	NA	NA	NA	NA	NA	NA	NA	NA	NA	NA	NA	NA
8	84770640	84771572	H562	8	84731498	84735845	Zm00001d009844	+	9.1142	14.0391	yes	NA	NA	NA	NA	NA	NA	NA	NA
8	88337622	88338216	H812	NA	NA	NA	NA	NA	NA	NA	NA	NA	NA	NA	NA	NA	NA	NA	NA
8	88864652	88865576	H431	8	88820372	88824486	Zm00001d009908	-	62.7017	95.038	yes	NA	NA	NA	NA	NA	NA	NA	NA
8	89549844	89550820	H169	NA	NA	NA	NA	NA	NA	NA	NA	NA	NA	NA	NA	NA	NA	NA	NA
8	90307621	90308994	H591	NA	NA	NA	NA	NA	NA	NA	NA	NA	NA	NA	NA	NA	NA	NA	NA
8	92587223	92591140	H459	NA	NA	NA	NA	NA	NA	NA	NA	8	92639578	92640662	Zm00001d009964	+	18.6958	33.5033	yes
8	92641096	92642526	H752	8	92639578	92640662	Zm00001d009964	+	18.6958	33.5033	yes	NA	NA	NA	NA	NA	NA	NA	NA
8	93184820	93185290	H354	NA	NA	NA	NA	NA	NA	NA	NA	NA	NA	NA	NA	NA	NA	NA	NA
8	97323701	97324494	H69	8	97186705	97202827	Zm00001d010050	-	4.31532	9.69508	yes	NA	NA	NA	NA	NA	NA	NA	NA
8	102628794	102629619	H1034	NA	NA	NA	NA	NA	NA	NA	NA	NA	NA	NA	NA	NA	NA	NA	NA
8	103192542	103193992	H1111	NA	NA	NA	NA	NA	NA	NA	NA	NA	NA	NA	NA	NA	NA	NA	NA
8	105835450	105836826	H530	8	105772827	105778881	Zm00001d010243	-	44.8514	73.5405	yes	8	105840363	105843126	Zm00001d010244	-	38.1163	50.8085	yes
8	105844212	105845326	H526	8	105840363	105843126	Zm00001d010244	-	38.1163	50.8085	yes	NA	NA	NA	NA	NA	NA	NA	NA
8	106929009	106929800	H436	NA	NA	NA	NA	NA	NA	NA	NA	NA	NA	NA	NA	NA	NA	NA	NA
8	114094946	114095394	H522	NA	NA	NA	NA	NA	NA	NA	NA	NA	NA	NA	NA	NA	NA	NA	NA
8	114095570	114096191	H650	NA	NA	NA	NA	NA	NA	NA	NA	NA	NA	NA	NA	NA	NA	NA	NA
8	115737475	115738748	H742	NA	NA	NA	NA	NA	NA	NA	NA	8	115783056	115786089	Zm00001d010452	-	15.3672	37.7799	yes
8	121275232	121276814	H179	NA	NA	NA	NA	NA	NA	NA	NA	8	121278982	121279731	Zm00001d010594	-	2.16265	5.22596	yes
8	122265987	122268248	H662	NA	NA	NA	NA	NA	NA	NA	NA	NA	NA	NA	NA	NA	NA	NA	NA
8	123299976	123301088	H646	NA	NA	NA	NA	NA	NA	NA	NA	NA	NA	NA	NA	NA	NA	NA	NA
8	123502610	123503794	H962	NA	NA	NA	NA	NA	NA	NA	NA	NA	NA	NA	NA	NA	NA	NA	NA
8	123652347	123653631	H1009	8	123641909	123643672	Zm00001d010667	-	0.233058	0.813284	yes	NA	NA	NA	NA	NA	NA	NA	NA
8	131189811	131190896	H160	NA	NA	NA	NA	NA	NA	NA	NA	NA	NA	NA	NA	NA	NA	NA	NA
8	132978320	132979036	H1046	8	132971022	132973384	Zm00001d010907	+	39.926	51.9407	yes	NA	NA	NA	NA	NA	NA	NA	NA
8	133269896	133271126	H1050	NA	NA	NA	NA	NA	NA	NA	NA	NA	NA	NA	NA	NA	NA	NA	NA
8	133836332	133837476	H1003	NA	NA	NA	NA	NA	NA	NA	NA	NA	NA	NA	NA	NA	NA	NA	NA
8	142608678	142609396	H930	8	142602686	142607439	Zm00001d011193	-	1.05107	2.07573	yes	8	142645175	142650869	Zm00001d011195	+	8.29286	18.5191	yes
8	143117030	143118590	H981	NA	NA	NA	NA	NA	NA	NA	NA	NA	NA	NA	NA	NA	NA	NA	NA
8	153578494	153581030	H54	8	153566214	153568689	Zm00001d011527	-	0.298029	3.97388	yes	NA	NA	NA	NA	NA	NA	NA	NA
8	153714010	153714720	H314	NA	NA	NA	NA	NA	NA	NA	NA	NA	NA	NA	NA	NA	NA	NA	NA
8	162162354	162163154	H394	NA	NA	NA	NA	NA	NA	NA	NA	NA	NA	NA	NA	NA	NA	NA	NA
8	162545681	162547366	H1040	NA	NA	NA	NA	NA	NA	NA	NA	8	162564729	162565898	Zm00001d011843	+	0.590163	1.8804	yes
8	164353054	164356044	H845	NA	NA	NA	NA	NA	NA	NA	NA	NA	NA	NA	NA	NA	NA	NA	NA
8	164529064	164531278	H1115	NA	NA	NA	NA	NA	NA	NA	NA	NA	NA	NA	NA	NA	NA	NA	NA
8	167551886	167554876	H79	NA	NA	NA	NA	NA	NA	NA	NA	8	167566134	167569229	Zm00001d012067	+	34.9904	52.1662	yes
8	169138362	169139974	H1300	NA	NA	NA	NA	NA	NA	NA	NA	8	169165307	169173792	Zm00001d012159	-	3.82568	8.10377	yes
8	171779534	171781066	H8	8	171775071	171778423	Zm00001d012277	-	16.3	54.399	yes	NA	NA	NA	NA	NA	NA	NA	NA
8	172028679	172029049	H907	8	172024417	172027229	Zm00001d012292	-	5.76778	31.4184	yes	NA	NA	NA	NA	NA	NA	NA	NA
8	172148950	172150170	H1083	NA	NA	NA	NA	NA	NA	NA	NA	NA	NA	NA	NA	NA	NA	NA	NA
8	172150694	172151666	H1316	NA	NA	NA	NA	NA	NA	NA	NA	NA	NA	NA	NA	NA	NA	NA	NA
8	174047528	174048726	H1033	NA	NA	NA	NA	NA	NA	NA	NA	NA	NA	NA	NA	NA	NA	NA	NA
8	174635991	174636214	H673	NA	NA	NA	NA	NA	NA	NA	NA	8	174687822	174699554	Zm00001d012446	-	19.5264	31.2913	yes
8	175096051	175096864	H1165	8	175094482	175095108	Zm00001d012473	+	0.277786	1.18987	yes	NA	NA	NA	NA	NA	NA	NA	NA
8	175292158	175292919	H293	8	175279648	175291084	Zm00001d012479	+	0.822108	3.50219	yes	8	175295472	175295996	Zm00001d012480	+	3.52443	14.9276	yes
8	175396766	175398452	H1056	NA	NA	NA	NA	NA	NA	NA	NA	NA	NA	NA	NA	NA	NA	NA	NA
8	175470098	175471960	H155	NA	NA	NA	NA	NA	NA	NA	NA	NA	NA	NA	NA	NA	NA	NA	NA
8	175891730	175893598	H1277	NA	NA	NA	NA	NA	NA	NA	NA	8	175898933	175903845	Zm00001d012515	-	4.47233	15.1554	yes
8	176014218	176015102	H1306	NA	NA	NA	NA	NA	NA	NA	NA	NA	NA	NA	NA	NA	NA	NA	NA
8	179654310	179655134	H1098	8	179644395	179650153	Zm00001d012747	-	4.76913	11.0144	yes	NA	NA	NA	NA	NA	NA	NA	NA
8	180040492	180042423	H897	NA	NA	NA	NA	NA	NA	NA	NA	NA	NA	NA	NA	NA	NA	NA	NA
9	665212	666466	H342	NA	NA	NA	NA	NA	NA	NA	NA	NA	NA	NA	NA	NA	NA	NA	NA
9	3286776	3289132	H1220	NA	NA	NA	NA	NA	NA	NA	NA	NA	NA	NA	NA	NA	NA	NA	NA
9	4026592	4028164	H869	NA	NA	NA	NA	NA	NA	NA	NA	9	4090119	4093538	Zm00001d044826	+	11.2486	23.5527	yes
9	8113218	8114835	H93	9	8102498	8103283	Zm00001d044950	-	0.990292	5.72433	yes	9	8117227	8119831	Zm00001d044951	-	0.943388	3.53383	yes
9	9214582	9215398	H1029	9	9201109	9211469	Zm00001d044982	+	17.683	34.7422	yes	NA	NA	NA	NA	NA	NA	NA	NA
9	12125416	12126598	H255	NA	NA	NA	NA	NA	NA	NA	NA	NA	NA	NA	NA	NA	NA	NA	NA
9	14108018	14110730	H81	NA	NA	NA	NA	NA	NA	NA	NA	NA	NA	NA	NA	NA	NA	NA	NA
9	16502542	16503938	H889	NA	NA	NA	NA	NA	NA	NA	NA	NA	NA	NA	NA	NA	NA	NA	NA
9	19594570	19595062	H685	9	19593649	19594014	Zm00001d045361	+	3.67541	20.7004	yes	NA	NA	NA	NA	NA	NA	NA	NA
9	21637178	21639882	H884	NA	NA	NA	NA	NA	NA	NA	NA	NA	NA	NA	NA	NA	NA	NA	NA
9	25262860	25263628	H415	9	25257676	25261436	Zm00001d045519	+	7.55802	19.0387	yes	NA	NA	NA	NA	NA	NA	NA	NA
9	25263938	25264802	H649	9	25257676	25261436	Zm00001d045519	+	7.55802	19.0387	yes	NA	NA	NA	NA	NA	NA	NA	NA
9	31348739	31352488	H639	9	31347213	31347725	Zm00001d045657	-	14.0306	47.0184	yes	NA	NA	NA	NA	NA	NA	NA	NA
9	33365435	33366306	H430	NA	NA	NA	NA	NA	NA	NA	NA	NA	NA	NA	NA	NA	NA	NA	NA
9	35144512	35145838	H1190	NA	NA	NA	NA	NA	NA	NA	NA	NA	NA	NA	NA	NA	NA	NA	NA
9	39118436	39119486	H412	NA	NA	NA	NA	NA	NA	NA	NA	NA	NA	NA	NA	NA	NA	NA	NA
9	39152856	39153538	H716	NA	NA	NA	NA	NA	NA	NA	NA	NA	NA	NA	NA	NA	NA	NA	NA
9	47658726	47659390	H515	NA	NA	NA	NA	NA	NA	NA	NA	NA	NA	NA	NA	NA	NA	NA	NA
9	48950592	48951580	H594	NA	NA	NA	NA	NA	NA	NA	NA	9	48992565	49020923	Zm00001d045948	+	1.33084	6.42955	yes
9	49095981	49097098	H690	NA	NA	NA	NA	NA	NA	NA	NA	NA	NA	NA	NA	NA	NA	NA	NA
9	58867852	58868362	H44	NA	NA	NA	NA	NA	NA	NA	NA	NA	NA	NA	NA	NA	NA	NA	NA
9	61148621	61149780	H304	NA	NA	NA	NA	NA	NA	NA	NA	NA	NA	NA	NA	NA	NA	NA	NA
9	61554090	61555116	H1059	9	61238885	61249100	Zm00001d046072	+	9.72129	13.8537	yes	9	61597161	61601700	Zm00001d046073	+	9.05755	19.379	yes
9	61603330	61603838	H311	9	61597161	61601700	Zm00001d046073	+	9.05755	19.379	yes	NA	NA	NA	NA	NA	NA	NA	NA
9	66031180	66032938	H1075	9	65971435	65974212	Zm00001d046136	-	162.281	206.493	yes	NA	NA	NA	NA	NA	NA	NA	NA
9	71727888	71729235	H80	NA	NA	NA	NA	NA	NA	NA	NA	NA	NA	NA	NA	NA	NA	NA	NA
9	80502651	80503658	H1069	NA	NA	NA	NA	NA	NA	NA	NA	NA	NA	NA	NA	NA	NA	NA	NA
9	88218572	88219744	H636	NA	NA	NA	NA	NA	NA	NA	NA	NA	NA	NA	NA	NA	NA	NA	NA
9	89728742	89731826	H1057	NA	NA	NA	NA	NA	NA	NA	NA	NA	NA	NA	NA	NA	NA	NA	NA
9	91843150	91843966	H1082	NA	NA	NA	NA	NA	NA	NA	NA	NA	NA	NA	NA	NA	NA	NA	NA
9	94363784	94364844	H1315	NA	NA	NA	NA	NA	NA	NA	NA	9	94413654	94418069	Zm00001d046534	+	7.30444	16.2195	yes
9	96460742	96462554	H1213	NA	NA	NA	NA	NA	NA	NA	NA	9	96556993	96557319	Zm00001d046574	-	14.611	40.1591	yes
9	97101860	97102662	H332	NA	NA	NA	NA	NA	NA	NA	NA	NA	NA	NA	NA	NA	NA	NA	NA
9	97780756	97782408	H800	9	97773604	97780433	Zm00001d046595	+	7.05643	10.1863	yes	NA	NA	NA	NA	NA	NA	NA	NA
9	97808640	97809752	H510	9	97773604	97780433	Zm00001d046595	+	7.05643	10.1863	yes	NA	NA	NA	NA	NA	NA	NA	NA
9	99501924	99504783	H1198	NA	NA	NA	NA	NA	NA	NA	NA	NA	NA	NA	NA	NA	NA	NA	NA
9	101637776	101638986	H895	NA	NA	NA	NA	NA	NA	NA	NA	NA	NA	NA	NA	NA	NA	NA	NA
9	101909679	101910180	H885	NA	NA	NA	NA	NA	NA	NA	NA	NA	NA	NA	NA	NA	NA	NA	NA
9	101910302	101911394	H173	NA	NA	NA	NA	NA	NA	NA	NA	NA	NA	NA	NA	NA	NA	NA	NA
9	102502818	102503133	H797	9	102457600	102459803	Zm00001d046690	-	9.28102	26.8772	yes	9	102506577	102518770	Zm00001d046691	-	1.10976	1.89162	yes
9	102503320	102503806	H906	9	102457600	102459803	Zm00001d046690	-	9.28102	26.8772	yes	9	102506577	102518770	Zm00001d046691	-	1.10976	1.89162	yes
9	104216772	104218066	H1149	NA	NA	NA	NA	NA	NA	NA	NA	NA	NA	NA	NA	NA	NA	NA	NA
9	104284800	104286016	H338	NA	NA	NA	NA	NA	NA	NA	NA	NA	NA	NA	NA	NA	NA	NA	NA
9	105587966	105589372	H271	NA	NA	NA	NA	NA	NA	NA	NA	9	105591027	105593488	Zm00001d046778	+	13.6364	37.3998	yes
9	108431435	108433708	H1313	NA	NA	NA	NA	NA	NA	NA	NA	NA	NA	NA	NA	NA	NA	NA	NA
9	108434180	108435944	H538	NA	NA	NA	NA	NA	NA	NA	NA	NA	NA	NA	NA	NA	NA	NA	NA
9	108436250	108436904	H383	NA	NA	NA	NA	NA	NA	NA	NA	NA	NA	NA	NA	NA	NA	NA	NA
9	110372048	110373716	H1101	9	110360513	110367095	Zm00001d046915	+	75.8691	154.926	yes	9	110415245	110418645	Zm00001d046916	-	24.9393	82.9356	yes
9	110937264	110939142	H671	9	110889793	110890950	Zm00001d046922	+	12.3381	35.6179	yes	NA	NA	NA	NA	NA	NA	NA	NA
9	111954328	111954608	H1028	NA	NA	NA	NA	NA	NA	NA	NA	NA	NA	NA	NA	NA	NA	NA	NA
9	111954936	111955548	H909	NA	NA	NA	NA	NA	NA	NA	NA	NA	NA	NA	NA	NA	NA	NA	NA
9	114011682	114013322	H14	9	113965311	113976927	Zm00001d046979	+	3.02393	5.10149	yes	NA	NA	NA	NA	NA	NA	NA	NA
9	117164178	117165262	H546	NA	NA	NA	NA	NA	NA	NA	NA	NA	NA	NA	NA	NA	NA	NA	NA
9	117165656	117167402	H593	NA	NA	NA	NA	NA	NA	NA	NA	NA	NA	NA	NA	NA	NA	NA	NA
9	120356490	120357997	H549	NA	NA	NA	NA	NA	NA	NA	NA	NA	NA	NA	NA	NA	NA	NA	NA
9	120668442	120668894	H762	NA	NA	NA	NA	NA	NA	NA	NA	NA	NA	NA	NA	NA	NA	NA	NA
9	124402380	124403696	H1052	NA	NA	NA	NA	NA	NA	NA	NA	NA	NA	NA	NA	NA	NA	NA	NA
9	130220326	130221244	H910	NA	NA	NA	NA	NA	NA	NA	NA	9	130332550	130333727	Zm00001d047441	+	0.120707	2.21939	yes
9	132346906	132347442	H830	NA	NA	NA	NA	NA	NA	NA	NA	9	132371095	132372733	Zm00001d047492	+	40.3818	57.4749	yes
9	135095966	135096358	H853	NA	NA	NA	NA	NA	NA	NA	NA	NA	NA	NA	NA	NA	NA	NA	NA
9	135228480	135232134	H19	9	135223915	135225952	Zm00001d047554	+	1.91488	8.56266	yes	9	135294592	135297188	Zm00001d047555	+	5.25275	11.6639	yes
9	135889828	135895200	H1145	NA	NA	NA	NA	NA	NA	NA	NA	NA	NA	NA	NA	NA	NA	NA	NA
9	140220682	140221910	H531	NA	NA	NA	NA	NA	NA	NA	NA	9	140319258	140322438	Zm00001d047736	+	0.299079	1.44448	yes
9	142327500	142329765	H440	NA	NA	NA	NA	NA	NA	NA	NA	9	142331350	142336894	Zm00001d047808	-	9.24329	18.4756	yes
9	142512592	142515054	H100	9	142497782	142500049	Zm00001d047814	-	29.3083	150.128	yes	NA	NA	NA	NA	NA	NA	NA	NA
9	142516648	142517625	H1058	9	142497782	142500049	Zm00001d047814	-	29.3083	150.128	yes	NA	NA	NA	NA	NA	NA	NA	NA
9	145061929	145064688	H1287	NA	NA	NA	NA	NA	NA	NA	NA	NA	NA	NA	NA	NA	NA	NA	NA
9	145649580	145650136	H987	NA	NA	NA	NA	NA	NA	NA	NA	NA	NA	NA	NA	NA	NA	NA	NA
9	147885160	147887888	H813	9	147881953	147883344	Zm00001d048008	-	14.0868	26.272	yes	NA	NA	NA	NA	NA	NA	NA	NA
9	149254744	149256268	H382	9	149248149	149254231	Zm00001d048065	+	9.60147	21.471	yes	NA	NA	NA	NA	NA	NA	NA	NA
9	150809076	150810490	H1007	NA	NA	NA	NA	NA	NA	NA	NA	9	150812399	150814561	Zm00001d048143	+	4.89837	7.57384	yes
9	151731768	151732778	H1081	9	151710829	151713323	Zm00001d048178	-	6.32969	89.8125	yes	NA	NA	NA	NA	NA	NA	NA	NA
9	152297342	152298670	H46	9	152292837	152294447	Zm00001d048199	-	18.2045	43.7389	yes	NA	NA	NA	NA	NA	NA	NA	NA
9	152300136	152301164	H180	9	152292837	152294447	Zm00001d048199	-	18.2045	43.7389	yes	NA	NA	NA	NA	NA	NA	NA	NA
9	152399924	152402134	H692	NA	NA	NA	NA	NA	NA	NA	NA	NA	NA	NA	NA	NA	NA	NA	NA
9	152891252	152895322	H992	NA	NA	NA	NA	NA	NA	NA	NA	9	152918931	152921225	Zm00001d048234	-	2.28301	6.64234	yes
9	154018580	154023222	H26	NA	NA	NA	NA	NA	NA	NA	NA	9	154025504	154025704	Zm00001d048294	+	1.69843	24.0325	yes
9	154023612	154024263	H514	NA	NA	NA	NA	NA	NA	NA	NA	9	154025504	154025704	Zm00001d048294	+	1.69843	24.0325	yes
9	154122246	154123392	H498	NA	NA	NA	NA	NA	NA	NA	NA	9	154124096	154129188	Zm00001d048298	-	3.53041	6.82084	yes
9	154351488	154353668	H25	NA	NA	NA	NA	NA	NA	NA	NA	NA	NA	NA	NA	NA	NA	NA	NA
9	157229130	157229832	H754	NA	NA	NA	NA	NA	NA	NA	NA	9	157234264	157237375	Zm00001d048496	+	20.4849	48.3552	yes
# Constitutive candidates
Candidate				Upstream gene								Downstream gene
chr	start	end	ID	chr	start	end	geneID	str	V2-IST expression	Husk expression	Significance	chr	start	end	geneID	str	V2-IST expression	Husk expression	Significance
1	9424332	9425436	V288:H306	1	9404918	9411381	Zm00001d027626	-	24.6487	16.325	yes	1	9451166	9453547	Zm00001d027627	+	1.86322	0.740184	yes
1	10296900	10298327	V170:H520	1	10261506	10265855	Zm00001d027656	+	4.17017	6.32284	yes	NA	NA	NA	NA	NA	NA	NA	NA
1	14449374	14450546	V147:H573	NA	NA	NA	NA	NA	NA	NA	NA	NA	NA	NA	NA	NA	NA	NA	NA
1	17165578	17167270	V229:H419	1	17163385	17164632	Zm00001d027903	+	1.62417	2.10351	no	1	17186476	17190166	Zm00001d027904	+	214.311	157.439	yes
1	31039206	31041355	V232:H741	1	30969605	30971412	Zm00001d028328	-	8.78459	7.16448	no	1	31041489	31049942	Zm00001d028330	-	44.5257	104.101	yes
1	33619700	33620176	V240:H357	NA	NA	NA	NA	NA	NA	NA	NA	1	33647427	33651594	Zm00001d028401	+	8.45987	1.51324	yes
1	39090146	39092078	V258:H321	1	39085728	39086204	Zm00001d028557	+	63.1468	67.5585	no	1	39099230	39105322	Zm00001d028558	+	16.4179	19.9498	no
1	54820514	54821822	V246:H446	1	54753389	54756798	Zm00001d029010	+	21.9681	16.193	no	1	54822256	54826599	Zm00001d029011	-	3.87967	1.71997	yes
1	62856624	62857914	V249:H346	1	62821183	62821762	Zm00001d022747	+	0.099958	0.0873278	no	1	63023725	63024489	Zm00001d029222	-	0.0264748	0.254855	no
1	64922226	64924067	V383:H42	1	64917056	64919569	Zm00001d029289	+	1.19969	2.05829	no	1	64986056	64988212	Zm00001d029290	+	27.3159	67.4958	yes
1	69919616	69920608	V43:H1151	NA	NA	NA	NA	NA	NA	NA	NA	1	70063291	70069373	Zm00001d029426	+	24.8471	29.4809	no
1	78724276	78725346	V243:H333	1	78654675	78656117	Zm00001d029601	-	9.94904	23.3262	yes	1	78752783	78763899	Zm00001d029603	-	5.64147	12.4337	yes
1	86325157	86328034	V395:H36	NA	NA	NA	NA	NA	NA	NA	NA	1	86329863	86331329	Zm00001d029771	-	0.994804	1.43203	no
1	87718858	87719456	V387:H91	NA	NA	NA	NA	NA	NA	NA	NA	1	87745831	87748178	Zm00001d029806	-	0.827837	3.09463	yes
1	92737474	92738610	V247:H409	1	92733943	92735043	Zm00001d029892	+	2.61058	1.47952	yes	NA	NA	NA	NA	NA	NA	NA	NA
1	115217173	115218676	V153:H698	1	115181094	115183515	Zm00001d030235	-	13.0821	22.4639	yes	NA	NA	NA	NA	NA	NA	NA	NA
1	119792532	119793450	V311:H244	NA	NA	NA	NA	NA	NA	NA	NA	1	119840788	119847803	Zm00001d030290	-	1.79538	1.60701	no
1	120936600	120938058	V150:H570	1	120935568	120936043	Zm00001d022799	+	0.48406	0.495343	no	1	121005848	121008389	Zm00001d030303	-	68.8245	49.0488	yes
1	131513578	131514428	V262:H405	NA	NA	NA	NA	NA	NA	NA	NA	NA	NA	NA	NA	NA	NA	NA	NA
1	137652331	137653320	V56:H915	NA	NA	NA	NA	NA	NA	NA	NA	1	137947283	137948557	Zm00001d030494	+	0.145167	2.25514	yes
1	148821501	148821984	V129:H697	1	148806692	148807147	Zm00001d030617	+	177.136	175.498	no	1	148822878	148823223	Zm00001d030618	-	285.54	229.461	no
1	148832622	148833441	V108:H669	1	148822878	148823223	Zm00001d030618	-	285.54	229.461	no	1	148968958	148978546	Zm00001d030620	-	30.9934	37.4558	no
1	164221830	164222710	V362:H114	1	164196407	164205410	Zm00001d030868	+	41.7453	30.856	yes	1	164365589	164368297	Zm00001d030870	+	12.1832	10.2036	no
1	185557644	185558328	V269:H432	NA	NA	NA	NA	NA	NA	NA	NA	NA	NA	NA	NA	NA	NA	NA	NA
1	201877120	201878404	V87:H787	1	201868606	201872943	Zm00001d031789	+	0.0195238	0.0156629	no	1	201947175	201952170	Zm00001d031790	+	9.4005	11.8907	no
1	202115780	202117597	V347:H140	1	202103550	202104359	Zm00001d031796	+	1.10743	20.3573	no	1	202170793	202171441	Zm00001d031797	+	1.59897	1.19286	no
1	204391470	204392942	V239:H448	1	204348028	204349986	Zm00001d031858	+	1.43533	1.23695	no	NA	NA	NA	NA	NA	NA	NA	NA
1	213696868	213697342	V180:H508	NA	NA	NA	NA	NA	NA	NA	NA	1	213709269	213712753	Zm00001d032118	-	0.00540285	0.0191384	no
1	213697540	213698338	V343:H27	NA	NA	NA	NA	NA	NA	NA	NA	1	213709269	213712753	Zm00001d032118	-	0.00540285	0.0191384	no
1	246428543	246430348	V268:H339	1	246355067	246357254	Zm00001d032999	+	1.52697	3.86476	yes	1	246561191	246566041	Zm00001d033002	+	3.17391	8.92085	yes
1	265483294	265484156	V306:H281	1	265458724	265465508	Zm00001d033518	-	0.162308	0.0609684	no	NA	NA	NA	NA	NA	NA	NA	NA
1	273467619	273469122	V393:H45	1	273462134	273466455	Zm00001d033777	-	25.9997	35.9292	yes	1	273543247	273545205	Zm00001d033778	+	3.99555	2.8867	no
1	285313014	285314372	V176:H504	1	285303621	285312664	Zm00001d034157	+	25.8929	33.9004	yes	1	285318804	285326358	Zm00001d034159	+	15.5467	10.8903	yes
1	287060532	287061744	V257:H308	NA	NA	NA	NA	NA	NA	NA	NA	1	287064657	287066338	Zm00001d034223	-	126.559	57.1746	yes
1	287061936	287064208	V6:H1248	NA	NA	NA	NA	NA	NA	NA	NA	1	287064657	287066369	Zm00001d034223	-	126.559	57.1746	yes
10	24354238	24355456	V54:H911	NA	NA	NA	NA	NA	NA	NA	NA	10	24407598	24410255	Zm00001d023846	-	23.266	23.3557	no
10	25480964	25482196	V86:H747	NA	NA	NA	NA	NA	NA	NA	NA	10	25582979	25590172	Zm00001d023867	+	14.8365	18.4267	no
10	35480267	35481321	V106:H790	10	35441531	35448839	Zm00001d023998	-	10.2716	12.4675	no	NA	NA	NA	NA	NA	NA	NA	NA
10	54573442	54574714	V94:H744	10	54271062	54274725	Zm00001d024187	+	3.5035	4.52667	no	NA	NA	NA	NA	NA	NA	NA	NA
10	72569943	72570634	V338:H210	NA	NA	NA	NA	NA	NA	NA	NA	NA	NA	NA	NA	NA	NA	NA	NA
10	95438630	95439812	V55:H898	10	95363452	95366568	Zm00001d024927	-	6.34696	13.483	yes	10	95451163	95473347	Zm00001d024928	-	4.58698	3.59476	no
10	127711337	127713241	V8:H1254	10	127668399	127678365	Zm00001d025727	-	0.26232	0.578401	no	NA	NA	NA	NA	NA	NA	NA	NA
10	137271242	137276370	V131:H619	NA	NA	NA	NA	NA	NA	NA	NA	10	137296427	137304511	Zm00001d026060	+	2.8136	24.3431	yes
10	140644898	140645521	V270:H288	10	140619551	140620363	Zm00001d026191	+	1.66154	4.07111	yes	10	140675801	140685728	Zm00001d026192	-	6.06927	9.68779	no
10	141800190	141802021	V223:H519	10	141783400	141789379	Zm00001d026246	-	30.3971	31.7513	no	10	141805246	141808514	Zm00001d026248	-	0.279359	0.142687	no
10	142613086	142617100	V93:H733	10	142611393	142612061	Zm00001d026271	+	3.28904	22.7782	yes	10	142618005	142622387	Zm00001d026273	-	5.65061	4.72837	no
10	148620356	148622062	V122:H817	10	148525783	148532791	Zm00001d026590	-	20.0931	14.8957	yes	10	148626427	148628853	Zm00001d026591	-	9.81884	7.27889	no
10	149641862	149642701	V366:H113	10	149623243	149624040	Zm00001d026665	-	4.68585	6.1701	no	10	149652422	149656130	Zm00001d026668	-	27.6004	40.736	yes
2	1947265	1949180	V61:H870	2	1946284	1947096	Zm00001d001852	+	4.18605	8.66137	yes	2	1951700	1951773	zma-mir396c	-	0.950881	0.663813	no
2	4436470	4437808	V33:H1066	2	4431377	4433393	Zm00001d002019	-	0.392279	7.81975	yes	2	4451960	4452388	Zm00001d000738	+	3.97591	4.04968	no
2	10578188	10579368	V221:H926	NA	NA	NA	NA	NA	NA	NA	NA	2	10590637	10594877	Zm00001d002338	+	63.673	124.129	yes
2	15320646	15322636	V51:H1017	2	15317803	15318606	Zm00001d002558	+	2.71813	1.39581	yes	NA	NA	NA	NA	NA	NA	NA	NA
2	15675705	15680345	V264:H344	2	15665850	15669829	Zm00001d002572	+	11.3366	7.58468	yes	2	15738092	15739963	Zm00001d002573	+	4.2102	9.13662	yes
2	23515159	23516522	V331:H192	NA	NA	NA	NA	NA	NA	NA	NA	2	23520867	23532848	Zm00001d002817	+	1.78701	7.59652	yes
2	27645401	27646019	V181:H452	2	27638886	27641667	Zm00001d002942	-	68.2514	51.9978	yes	2	27769845	27779192	Zm00001d002943	+	78.9349	57.3713	yes
2	30202286	30203373	V237:H410	2	30143479	30148900	Zm00001d003044	-	5.07496	11.0511	yes	NA	NA	NA	NA	NA	NA	NA	NA
2	30297578	30298962	V199:H540	NA	NA	NA	NA	NA	NA	NA	NA	2	30304175	30307240	Zm00001d003047	-	1.22599	1.71406	no
2	41773828	41777322	V96:H737	2	41697065	41704348	Zm00001d003368	-	21.882	10.2328	yes	2	41782004	41787090	Zm00001d003369	+	18.5985	20.7603	no
2	48089056	48090198	V32:H1223	2	48066763	48071352	Zm00001d003559	-	2.5373	4.04696	yes	2	48114954	48116336	Zm00001d003563	+	0.0944432	0.0188052	no
2	49241444	49243312	V205:H654	2	49227070	49227546	Zm00001d003593	+	2.94507	4.21929	no	NA	NA	NA	NA	NA	NA	NA	NA
2	55988246	55989101	V207:H434	2	55894819	55896267	Zm00001d003712	+	32.4347	22.2473	yes	2	56082381	56097285	Zm00001d003713	+	15.0455	19.6415	yes
2	81389954	81390706	V276:H385	NA	NA	NA	NA	NA	NA	NA	NA	2	81414319	81415921	Zm00001d004086	-	10.1777	7.83482	no
2	90417513	90418498	V329:H181	NA	NA	NA	NA	NA	NA	NA	NA	2	90578487	90586376	Zm00001d004196	+	12.8094	6.45133	yes
2	99695278	99696125	V233:H353	NA	NA	NA	NA	NA	NA	NA	NA	2	99777895	99783642	Zm00001d004279	-	0.0103526	0.0644025	no
2	109086082	109087157	V125:H710	NA	NA	NA	NA	NA	NA	NA	NA	2	109230347	109237741	Zm00001d004400	-	106.934	30.8163	yes
2	123117710	123118602	V222:H441	2	122675520	122679186	Zm00001d004626	-	20.9813	50.5625	yes	NA	NA	NA	NA	NA	NA	NA	NA
2	143383084	143384582	V139:H729	NA	NA	NA	NA	NA	NA	NA	NA	2	143651473	143654509	Zm00001d004841	+	165.387	68.7089	yes
2	144534324	144535098	V301:H240	2	144529394	144530704	Zm00001d004851	-	3.35312	6.73338	yes	NA	NA	NA	NA	NA	NA	NA	NA
2	153965720	153967160	V336:H190	2	153920645	153926320	Zm00001d005016	+	6.30371	6.90652	no	NA	NA	NA	NA	NA	NA	NA	NA
2	162584664	162585578	V259:H309	2	162536992	162545905	Zm00001d005178	+	10.6087	5.24675	yes	2	162701249	162708553	Zm00001d005179	+	55.3717	31.7562	yes
2	172273291	172274489	V148:H610	2	172253192	172255990	Zm00001d005396	-	13.9716	21.5661	yes	NA	NA	NA	NA	NA	NA	NA	NA
2	182289074	182289834	V346:H124	2	182284237	182285115	Zm00001d005656	+	0.023286	0.171816	no	2	182382405	182383968	Zm00001d005657	+	4.75542	3.22203	no
2	182931954	182932813	V326:H177	2	182914026	182928799	Zm00001d005674	-	4.04624	3.65671	no	2	183064274	183068549	Zm00001d005675_T003	-	202.18	131.24	yes
2	189018060	189019204	V351:H136	2	188910705	188919424	Zm00001d005795	-	4.47628	7.67199	yes	2	189023745	189025630	Zm00001d005798	+	22.3427	47.7022	yes
2	212909859	212912568	V59:H921	2	212884931	212891787	Zm00001d006628	-	17.9578	34.6248	yes	2	212952452	212953621	Zm00001d006629	+	7.33789	3.81187	yes
2	242889714	242890993	V35:H980	NA	NA	NA	NA	NA	NA	NA	NA	NA	NA	NA	NA	NA	NA	NA	NA
3	7116904	7118098	V160:H492	3	7085192	7086610	Zm00001d039524	-	4.94547	60.7283	yes	3	7120511	7130254	Zm00001d039526	+	36.8805	37.7791	no
3	9467141	9468244	V368:H66	3	9425807	9428729	Zm00001d039626	-	3.94556	4.63885	no	3	9469318	9474290	Zm00001d039628	+	8.24436	17.923	yes
3	15917526	15918508	V313:H248	3	15911040	15915477	Zm00001d039822	-	0.645578	0.688564	no	3	15919282	15922548	Zm00001d039824	-	2.14734	2.33488	no
3	40893044	40894477	V217:H493	3	40873829	40877173	Zm00001d040383	-	18.9559	18.3834	no	NA	NA	NA	NA	NA	NA	NA	NA
3	46765837	46766634	V2:H1320	NA	NA	NA	NA	NA	NA	NA	NA	NA	NA	NA	NA	NA	NA	NA	NA
3	69809116	69810508	V365:H118	3	69660612	69661469	Zm00001d040838	+	0.138529	0.0737677	no	3	69848831	69850299	Zm00001d040839	+	1.34586	1.93971	no
3	87794108	87795132	V218:H401	3	87676828	87677700	Zm00001d040979	-	13.0606	55.1576	yes	NA	NA	NA	NA	NA	NA	NA	NA
3	88121466	88122668	V82:H1020	3	88118750	88119678	Zm00001d040984	+	0.0331637	0.0862286	no	NA	NA	NA	NA	NA	NA	NA	NA
3	89409662	89411207	V36:H1132	NA	NA	NA	NA	NA	NA	NA	NA	3	89704604	89708058	Zm00001d041004	+	8.0005	6.1659	no
3	100548580	100549793	V213:H512	3	100446858	100447724	Zm00001d041152	+	1.61838	1.0532	no	NA	NA	NA	NA	NA	NA	NA	NA
3	100963876	100965082	V12:H1274	3	100922606	100923721	Zm00001d041161	-	0.854932	1.13319	no	3	101065731	101068219	Zm00001d041163	-	0.316438	1.41732	no
3	102064572	102065904	V312:H213	3	102052605	102057121	Zm00001d041173	+	0.261866	0.284032	no	NA	NA	NA	NA	NA	NA	NA	NA
3	115869420	115870733	V281:H324	3	115711929	115715470	Zm00001d041393	+	17.67	16.8684	no	3	116053637	116080626	Zm00001d041395	+	9.28701	10.2983	no
3	116358792	116360064	V194:H615	3	116329476	116332435	Zm00001d041397	-	15.124	17.5034	no	NA	NA	NA	NA	NA	NA	NA	NA
3	116404906	116406330	V195:H487	3	116329476	116332435	Zm00001d041397	-	15.124	17.5034	no	NA	NA	NA	NA	NA	NA	NA	NA
3	121376268	121377772	V3:H1319	3	121302653	121303933	Zm00001d041456	-	102.099	73.4245	yes	3	121379207	121382541	Zm00001d041457	+	0.0894658	0.028024	no
3	122491127	122492302	V189:H491	3	122414822	122416911	Zm00001d041476	-	0.541163	1.32007	yes	3	122677055	122681572	Zm00001d041480	-	36.8844	18.2048	yes
3	127667197	127668934	V152:H687	NA	NA	NA	NA	NA	NA	NA	NA	NA	NA	NA	NA	NA	NA	NA	NA
3	128633915	128635562	V52:H920	3	128629007	128633579	Zm00001d041590	+	25.6329	24.7104	no	NA	NA	NA	NA	NA	NA	NA	NA
3	128759134	128760269	V370:H126	3	128629007	128633579	Zm00001d041590	+	25.6329	24.7104	no	NA	NA	NA	NA	NA	NA	NA	NA
3	136388938	136390296	V22:H1134	3	136379022	136380626	Zm00001d041762	-	0.396999	0.401588	no	3	136454209	136455684	Zm00001d041763	-	2.67762	0.966067	yes
3	148886255	148887156	V84:H876	3	148849164	148850159	Zm00001d042054	+	1.38372	2.97822	yes	3	148888995	148896597	Zm00001d042055	-	3.73289	3.61561	no
3	168498453	168500123	V25:H1178	NA	NA	NA	NA	NA	NA	NA	NA	3	168517515	168521580	Zm00001d042463	+	8.53432	13.3679	yes
3	176928204	176929208	V292:H191	3	176925627	176927183	Zm00001d042686	-	15.0821	32.0254	yes	NA	NA	NA	NA	NA	NA	NA	NA
3	202425290	202426154	V24:H1095	3	202396759	202399107	Zm00001d043515	-	8.57913	6.18234	yes	3	202493784	202501702	Zm00001d043516	+	39.5032	19.1849	yes
3	208313336	208315818	V314:H87	3	208306504	208307754	Zm00001d043723	+	7.36247	5.26515	no	3	208317553	208325762	Zm00001d043724	-	8.76725	5.39456	yes
4	3676680	3679042	V4:H1318	4	3672327	3674403	Zm00001d048705	+	426.182	178.498	yes	4	3787419	3789065	Zm00001d048707	-	73.4001	52.738	yes
4	40917884	40919517	V121:H745	4	40834692	40838348	Zm00001d026796	-	0.56158	1.31476	no	4	40956108	40976082	Zm00001d049707_T007	+	8.4665	14.0295	yes
4	74860604	74861397	V320:H228	NA	NA	NA	NA	NA	NA	NA	NA	NA	NA	NA	NA	NA	NA	NA	NA
4	86254853	86255954	V263:H369	4	86240240	86241629	Zm00001d050403	+	434.686	107.62	yes	4	86263641	86265848	Zm00001d050404	+	12.0025	5.67355	yes
4	113914350	113915450	V142:H760	NA	NA	NA	NA	NA	NA	NA	NA	4	114048204	114058719	Zm00001d050669	-	5.57256	6.02615	no
4	134839150	134840423	V290:H274	4	134816363	134819668	Zm00001d050978	-	34.4614	54.4995	yes	4	134987117	134991507	Zm00001d050981	+	7.67134	14.0729	yes
4	141592290	141592821	V162:H523	NA	NA	NA	NA	NA	NA	NA	NA	4	141616659	141619654	Zm00001d051088	+	0.422397	0.92505	yes
4	141681244	141682568	V141:H681	NA	NA	NA	NA	NA	NA	NA	NA	NA	NA	NA	NA	NA	NA	NA	NA
4	151144778	151145733	V277:H371	NA	NA	NA	NA	NA	NA	NA	NA	NA	NA	NA	NA	NA	NA	NA	NA
4	165709108	165713460	V295:H252	4	165698219	165708165	Zm00001d051650	+	19.158	29.1673	yes	4	165776300	165784714	Zm00001d051652	-	16.4285	8.82796	yes
4	179115530	179116924	V68:H852	4	179111072	179113431	Zm00001d052089	-	0.198991	2.00955	yes	4	179194349	179200301	Zm00001d052090	-	0.404441	0.434458	no
4	195322912	195323956	V293:H239	4	195316205	195318961	Zm00001d052630	-	96.8051	17.9987	yes	NA	NA	NA	NA	NA	NA	NA	NA
4	199301862	199303310	V202:H421	4	199294141	199296531	Zm00001d052733	-	12.1996	24.6352	yes	4	199304832	199310418	Zm00001d052734	+	37.8743	38.6432	no
4	202026875	202028280	V168:H521	NA	NA	NA	NA	NA	NA	NA	NA	NA	NA	NA	NA	NA	NA	NA	NA
4	213178262	213179366	V151:H611	4	213115403	213116863	Zm00001d053088	+	0.0145001	0.0542009	no	4	213265064	213268433	Zm00001d053090	+	108.225	132.523	no
4	213584462	213585458	V47:H1139	NA	NA	NA	NA	NA	NA	NA	NA	4	213729522	213756068	Zm00001d053100	+	9.4356	10.0831	no
4	218067016	218067802	V294:H249	NA	NA	NA	NA	NA	NA	NA	NA	4	218265429	218267915	Zm00001d053175	-	29.6304	24.8828	no
4	222434414	222435164	V230:H361	4	222300072	222320233	Zm00001d053251	-	32.3919	42.3496	yes	4	222450297	222458066	Zm00001d053252	-	0.236007	0.34492	no
4	227453846	227454864	V250:H322	4	227420839	227426796	Zm00001d053356	-	7.73423	6.13744	no	4	227482692	227483909	Zm00001d053358	-	6.79573	9.15051	no
5	2487258	2488365	V191:H485	5	2467426	2481571	Zm00001d012969	-	12.6965	14.998	no	5	2554998	2558207	Zm00001d012970	+	3.03086	9.60176	yes
5	81979999	81981186	V219:H399	NA	NA	NA	NA	NA	NA	NA	NA	5	81987671	81993607	Zm00001d015265	+	10.6869	21.5957	yes
5	85261510	85262730	V340:H187	NA	NA	NA	NA	NA	NA	NA	NA	5	85305079	85320647	Zm00001d015340	-	0.0234807	0.0115611	no
5	90210494	90211096	V159:H1044	NA	NA	NA	NA	NA	NA	NA	NA	5	90212611	90212916	Zm00001d015437	-	4.16032	4.78158	no
5	91710270	91710818	V356:H131	NA	NA	NA	NA	NA	NA	NA	NA	5	91733892	91735129	Zm00001d015463	-	7.45081	2.12352	yes
5	97480964	97482132	V34:H1164	5	97471869	97474547	Zm00001d015559	-	0.100132	0.271086	no	NA	NA	NA	NA	NA	NA	NA	NA
5	109731764	109733238	V118:H666	5	109292429	109295549	Zm00001d015704	+	20.996	15.8706	yes	5	109791492	109802417	Zm00001d015705	+	93.1478	19.5739	yes
5	111605692	111606480	V398:H28	5	111371422	111371732	Zm00001d001622	+	0.134661	0.0916547	no	NA	NA	NA	NA	NA	NA	NA	NA
5	113075420	113076452	V100:H719	NA	NA	NA	NA	NA	NA	NA	NA	5	113153688	113156112	Zm00001d015723	-	9.88097	3.29841	yes
5	114869342	114870514	V134:H612	5	114786885	114788112	Zm00001d015737	-	56.8092	15.9549	yes	5	115207560	115209367	Zm00001d015741	-	7.89549	8.96466	no
5	117431928	117433308	V20:H1216	5	117311861	117314514	Zm00001d001628	-	0.989181	0.444194	yes	5	117619917	117650849	Zm00001d015765_T004	-	31.5108	29.6822	no
5	127248558	127249564	V316:H214	NA	NA	NA	NA	NA	NA	NA	NA	NA	NA	NA	NA	NA	NA	NA	NA
5	130729166	130729934	V373:H108	5	130669246	130669473	Zm00001d001639	+	0.615682	3.62614	no	NA	NA	NA	NA	NA	NA	NA	NA
5	134279942	134280874	V119:H645	NA	NA	NA	NA	NA	NA	NA	NA	5	134287992	134290874	Zm00001d015960	-	0.284042	0.221565	no
5	203110968	203114685	V309:H147	5	203055160	203056830	Zm00001d017649	-	12.3433	13.6094	no	5	203139983	203141495	Zm00001d017650	+	0.210125	1.45782	no
5	205475352	205479116	V186:H494	5	205467077	205473131	Zm00001d017730	-	5.6705	3.82683	no	NA	NA	NA	NA	NA	NA	NA	NA
5	208739554	208740716	V173:H621	5	208733153	208737131	Zm00001d017849	-	0.0425439	0.287281	no	5	208742451	208744562	Zm00001d017850	-	972.253	615.624	yes
6	6877960	6879234	V273:H355	NA	NA	NA	NA	NA	NA	NA	NA	NA	NA	NA	NA	NA	NA	NA	NA
6	19238447	19239296	V161:H1030	NA	NA	NA	NA	NA	NA	NA	NA	6	19339973	19364674	Zm00001d035285	+	6.88728	5.29293	no
6	23012500	23016208	V283:H374	6	22919577	22924317	Zm00001d035356	-	17.0574	22.1683	no	NA	NA	NA	NA	NA	NA	NA	NA
6	31228168	31229082	V291:H277	NA	NA	NA	NA	NA	NA	NA	NA	NA	NA	NA	NA	NA	NA	NA	NA
6	33545718	33546964	V41:H973	6	33377516	33381556	Zm00001d035563	+	0.00588065	0.00509137	no	NA	NA	NA	NA	NA	NA	NA	NA
6	39614080	39615472	V187:H473	NA	NA	NA	NA	NA	NA	NA	NA	6	39658985	39661441	Zm00001d035657	+	36.4366	59.9901	yes
6	41287882	41289082	V248:H393	6	41283245	41283517	Zm00001d001337	+	0.190293	0.142793	no	6	41341177	41342608	Zm00001d035693	-	27.2031	31.941	no
6	49854224	49854971	V345:H144	6	49258185	49261935	Zm00001d035789	-	33.5836	17.1851	yes	6	50126440	50127438	Zm00001d035791	-	0.140033	0.27095	no
6	54824102	54824958	V27:H1019	6	54772197	54798925	Zm00001d035841	-	2.33382	1.77264	no	6	54827414	54832596	Zm00001d035842	-	0.00893923	0.0152582	no
6	55653580	55654280	V16:H1188	6	55462536	55466921	Zm00001d035846	-	0.00515797	0.0371702	no	NA	NA	NA	NA	NA	NA	NA	NA
6	68452452	68454180	V124:H618	6	68433795	68434769	Zm00001d036046	+	141.007	16.6664	yes	NA	NA	NA	NA	NA	NA	NA	NA
6	83371130	83371788	V397:H21	6	83171217	83187583	Zm00001d036301	-	37.524	33.0865	no	NA	NA	NA	NA	NA	NA	NA	NA
6	96640616	96642096	V378:H92	6	96580482	96585750	Zm00001d036657	+	12.2058	5.49807	yes	NA	NA	NA	NA	NA	NA	NA	NA
6	123256337	123257015	V348:H149	6	123118322	123118738	Zm00001d037370	+	0.176198	0.0478158	no	6	123321342	123323453	Zm00001d037371	+	6.22471	3.25134	yes
6	130070886	130071786	V81:H774	6	130069348	130069875	Zm00001d037574	-	50.0767	28.5352	no	NA	NA	NA	NA	NA	NA	NA	NA
6	138552722	138555022	V75:H858	6	138545312	138550589	Zm00001d037811	-	13.9378	18.2526	no	6	138594710	138600101	Zm00001d037813	+	25.0126	14.5228	yes
6	153037782	153038600	V298:H282	6	152958703	152962372	Zm00001d038273	-	14.2198	16.3099	no	6	153040258	153042532	Zm00001d038274	+	11.0158	9.93895	no
6	153768426	153769936	V105:H254	6	153761034	153764311	Zm00001d038299	+	14.9004	18.2048	no	6	153808873	153810910	Zm00001d038300	+	8.70045	14.8282	yes
6	154005756	154006704	V67:H823	6	153936300	153956392	Zm00001d038302	-	13.7535	18.4956	yes	6	154043481	154046448	Zm00001d038303	+	1.52165	1.62128	no
6	154011658	154013238	V123:H658	6	153936300	153956392	Zm00001d038302	-	13.7535	18.4956	yes	6	154043481	154046448	Zm00001d038303	+	1.52165	1.62128	no
6	158601122	158601960	V228:H518	6	158593950	158595274	Zm00001d038496	-	0.0970493	0.0958466	no	NA	NA	NA	NA	NA	NA	NA	NA
6	159307126	159309322	V177:H497	6	159266953	159275183	Zm00001d038525	+	39.2474	22.9028	yes	6	159310512	159311747	Zm00001d038526	+	5.17664	10.9427	yes
6	160260112	160262462	V120:H644	6	160178653	160179557	Zm00001d038574	-	2.21049	4.14547	yes	6	160345574	160353313	Zm00001d038576	+	1.26525	8.78518	yes
6	162465825	162469602	V15:H1201	6	162456742	162458601	Zm00001d038682	+	129.861	30.9268	yes	6	162529258	162530154	Zm00001d038683	+	34.545	2.28034	yes
6	167405018	167406454	V190:H524	6	167402294	167403996	Zm00001d038946	-	8.87315	5.12803	yes	NA	NA	NA	NA	NA	NA	NA	NA
7	18404712	18405514	V381:H89	NA	NA	NA	NA	NA	NA	NA	NA	NA	NA	NA	NA	NA	NA	NA	NA
7	24966636	24968780	V77:H805	NA	NA	NA	NA	NA	NA	NA	NA	7	24969817	24972512	Zm00001d001110	+	1.19129	0.772769	yes
7	29302954	29304214	V185:H444	7	29150147	29159579	Zm00001d019349	-	0.963067	1.43461	no	7	29357256	29361658	Zm00001d019350	-	0.0235623	0.0201713	no
7	42244314	42245263	V10:H1251	7	42144201	42146030	Zm00001d019555	+	3.5478	10.8988	yes	7	42259723	42260677	Zm00001d001135	-	0.0162729	0.0314793	no
7	73961236	73962318	V60:H877	NA	NA	NA	NA	NA	NA	NA	NA	7	74375269	74402641	Zm00001d019905	-	7.73664	5.12198	yes
7	76019044	76020124	V315:H203	7	75825526	75839429	Zm00001d019920	-	19.2786	20.6377	no	7	76564755	76573638	Zm00001d019922_T003	-	28.8744	28.6479	no
7	80096514	80098020	V164:H560	7	79910359	79922761	Zm00001d019956	+	161.198	22.4213	yes	7	80232185	80242102	Zm00001d019957	-	0.81094	1.23626	no
7	80553334	80554492	V26:H1172	7	80232185	80242102	Zm00001d019957	-	0.81094	1.23626	no	7	80607083	80609117	Zm00001d019960	+	7.92486	11.343	yes
7	97125538	97126398	V45:H949	7	97038326	97042873	Zm00001d020170	+	57.1806	90.7596	yes	7	97213254	97221286	Zm00001d020171	+	2.48407	6.6985	yes
7	109773526	109774278	V253:H368	7	109762337	109767776	Zm00001d020367	-	3.98268	5.14038	no	7	109922014	109929866	Zm00001d020371	-	8.41304	43.2746	yes
7	117851522	117852018	V363:H121	NA	NA	NA	NA	NA	NA	NA	NA	7	117955899	117960949	Zm00001d020479	-	3.02304	2.00609	no
7	130717936	130720694	V44:H1053	7	130689762	130690802	Zm00001d020736	-	17.6152	50.3243	yes	7	130745556	130746503	Zm00001d020737	+	6.82187	18.609	yes
7	133378603	133382832	V89:H785	NA	NA	NA	NA	NA	NA	NA	NA	7	133411779	133413849	Zm00001d020804	+	27.6749	117.393	yes
7	137177214	137180716	V303:H232	7	137154591	137157038	Zm00001d020937	-	0.978621	0.995883	no	NA	NA	NA	NA	NA	NA	NA	NA
7	152943714	152946088	V48:H953	7	152926221	152935720	Zm00001d021467	+	30.9801	32.048	no	7	153018015	153030585	Zm00001d021469	-	9.51796	3.94777	yes
7	158524428	158526338	V130:H883	7	158520260	158520826	Zm00001d021627	-	2.99539	5.19946	yes	7	158527634	158527990	Zm00001d021628	+	0.401431	1.51477	yes
7	161794366	161795686	V386:H94	7	161769376	161772570	Zm00001d021736	-	6.02822	11.6037	yes	7	161870516	161872996	Zm00001d021737	-	2.81253	4.79854	yes
7	161821224	161821970	V236:H548	7	161769376	161772570	Zm00001d021736	-	6.02822	11.6037	yes	7	161870516	161872996	Zm00001d021737	-	2.81253	4.79854	yes
7	165261326	165261984	V193:H478	7	165254269	165257564	Zm00001d021875	+	40.2199	53.4398	yes	7	165264412	165264765	Zm00001d021876	+	0.54623	0.40696	no
8	9744342	9745616	V280:H299	NA	NA	NA	NA	NA	NA	NA	NA	8	9807195	9811798	Zm00001d008477	-	2.81389	1.56139	yes
8	21224940	21227368	V203:H553	NA	NA	NA	NA	NA	NA	NA	NA	8	21238766	21240538	Zm00001d008808	+	9.14039	11.8123	no
8	38805566	38806110	V279:H272	NA	NA	NA	NA	NA	NA	NA	NA	8	38826801	38828721	Zm00001d009138	+	2.13462	2.91468	no
8	56653382	56654157	V342:H157	8	56626091	56637799	Zm00001d009330	-	26.7412	26.369	no	8	56668732	56670937	Zm00001d009331_T001	+	2.48652	1.80354	no
8	67335386	67336516	V337:H175	8	67222379	67226447	Zm00001d009496	-	94.7401	50.5152	yes	8	67367442	67373505	Zm00001d009497	+	10.0918	2.83818	yes
8	83122940	83123846	V165:H568	NA	NA	NA	NA	NA	NA	NA	NA	8	83444248	83444925	Zm00001d009820	+	2.80255	5.93022	yes
8	109240310	109241558	V241:H453	8	109191593	109194518	Zm00001d010314	-	11.329	2.36728	yes	8	109278193	109286853	Zm00001d010315	-	8.74663	12.152	yes
8	111951429	111952376	V104:H728	8	111891316	111892444	Zm00001d010376	-	0.149334	0.319768	no	NA	NA	NA	NA	NA	NA	NA	NA
8	131509222	131510166	V323:H199	8	131438563	131445218	Zm00001d010869	-	7.82926	7.88915	no	8	131542385	131544754	Zm00001d010870	-	0.398238	0.455994	no
8	135137934	135139019	V328:H189	8	135100380	135102824	Zm00001d010961	-	0.783431	4.58175	yes	NA	NA	NA	NA	NA	NA	NA	NA
8	137775970	137776616	V278:H286	8	137738410	137739805	Zm00001d011058	+	2.0927	0.66188	yes	NA	NA	NA	NA	NA	NA	NA	NA
8	151925662	151927324	V310:H242	8	151871519	151893350	Zm00001d011483	+	32.1202	34.5184	no	8	152031011	152037793	Zm00001d011486	+	47.3015	30.0649	yes
8	160328527	160331516	V352:H134	8	160278127	160279059	Zm00001d011735	+	0.0378348	0.0739367	no	NA	NA	NA	NA	NA	NA	NA	NA
8	160813585	160816650	V210:H427	NA	NA	NA	NA	NA	NA	NA	NA	8	160818522	160825421	Zm00001d011756	+	17.0387	7.12758	yes
8	165514194	165515498	V71:H782	8	165490510	165506030	Zm00001d011975	+	5.15429	5.37321	no	NA	NA	NA	NA	NA	NA	NA	NA
8	171419594	171420312	V299:H231	NA	NA	NA	NA	NA	NA	NA	NA	8	171421196	171427127	Zm00001d012263	-	6.21544	17.5149	yes
9	12521674	12522900	V204:H541	9	12500064	12506505	Zm00001d045102	-	3.31172	2.34963	no	NA	NA	NA	NA	NA	NA	NA	NA
9	22260658	22261286	V78:H831	NA	NA	NA	NA	NA	NA	NA	NA	NA	NA	NA	NA	NA	NA	NA	NA
9	22261476	22262302	V50:H1051	NA	NA	NA	NA	NA	NA	NA	NA	NA	NA	NA	NA	NA	NA	NA	NA
9	29879544	29880456	V335:H174	NA	NA	NA	NA	NA	NA	NA	NA	9	30190972	30217422	Zm00001d045635	+	19.3019	26.9713	yes
9	40498260	40499338	V69:H822	9	40487330	40494877	Zm00001d045808	+	9.59273	13.4836	yes	9	40934716	40939528	Zm00001d045812	-	46.9224	20.0725	yes
9	42381674	42382654	V307:H258	9	42375322	42376840	Zm00001d045831	-	0.0445759	0.0610985	no	NA	NA	NA	NA	NA	NA	NA	NA
9	45714558	45717208	V305:H278	NA	NA	NA	NA	NA	NA	NA	NA	9	45732153	45749295	Zm00001d045887	+	10.2465	8.64504	no
9	60776900	60778362	V30:H1258	NA	NA	NA	NA	NA	NA	NA	NA	NA	NA	NA	NA	NA	NA	NA	NA
9	67112704	67113674	V297:H331	NA	NA	NA	NA	NA	NA	NA	NA	9	67133375	67134121	Zm00001d046148	+	3.32157	4.86189	no
9	72268866	72269644	V172:H547	9	72063258	72066048	Zm00001d046210	+	8.36485	24.0415	yes	NA	NA	NA	NA	NA	NA	NA	NA
9	73595434	73596322	V225:H439	NA	NA	NA	NA	NA	NA	NA	NA	9	73621310	73635353	Zm00001d046231	-	17.4519	27.428	yes
9	77083544	77084494	V178:H572	9	77047294	77053291	Zm00001d046260	+	0.0332823	0.00995253	no	9	77150413	77154114	Zm00001d046261	+	21.5223	28.7727	no
9	85685744	85686914	V238:H466	9	85600994	85605709	Zm00001d046381	-	2.25329	4.98781	yes	9	85828788	85831727	Zm00001d027131	-	1.43861	0.757658	yes
9	90647596	90650410	V364:H31	9	90618283	90622738	Zm00001d046454	-	45.5233	84.5244	yes	9	90721574	90723022	Zm00001d046455	-	6.34166	10.3209	yes
9	91482028	91483176	V107:H786	9	91463414	91463893	Zm00001d046471	+	0.0536437	0.113944	no	9	91532960	91535425	Zm00001d046472	+	26.7521	33.6909	no
9	113418644	113420388	V192:H445	9	113387293	113387613	Zm00001d046966	+	3.79897	6.52363	no	9	113422355	113423101	Zm00001d046967	+	19.1215	26.6102	no
9	120693446	120695366	V166:H682	9	120520129	120525521	Zm00001d047166	-	89.8307	62.0185	yes	NA	NA	NA	NA	NA	NA	NA	NA
9	131728826	131730964	V83:H789	9	131693047	131697968	Zm00001d047482	+	7.17817	8.92528	no	9	131741474	131744323	Zm00001d047483	+	0.557656	2.37579	yes
9	142172588	142173690	V92:H739	9	142157579	142159500	Zm00001d047802	+	6.24576	1.93292	yes	NA	NA	NA	NA	NA	NA	NA	NA
9	144537430	144538893	V157:H601	9	144530730	144533291	Zm00001d047895	-	3.69933	2.68466	yes	9	144617709	144623275	Zm00001d047896	+	118.394	92.966	yes
9	147500548	147502082	V17:H1196	9	147444356	147452322	Zm00001d047994	+	23.8521	25.9554	no	NA	NA	NA	NA	NA	NA	NA	NA
9	147877596	147880596	V382:H5	9	147855972	147861093	Zm00001d048007	+	31.5915	9.43174	yes	9	147881953	147883344	Zm00001d048008	-	14.0868	26.272	yes
9	150150576	150151588	V175:H476	9	150141136	150143555	Zm00001d048098	-	8.02412	10.1018	no	9	150152053	150153464	Zm00001d048099	-	14.8861	43.8753	yes
9	152202788	152204800	V214:H416	NA	NA	NA	NA	NA	NA	NA	NA	9	152246984	152254420	Zm00001d048198	-	11.2029	8.09313	no
