# Supplementary material for: Genome-wide mapping of transcriptional enhancer candidates using DNA and chromatin features in maize
Source: Genome Biol. 2017 Jul 21;18:137. doi: 10.1186/s13059-017-1273-4 (PMC5522596; doi:10.1186/s13059-017-1273-4)
Supplement: Supplementary file 6 — List of primers used in ChIP-qPCR experiments. The first and second column indicate the loci the primers anneal to, and the name of the primer pairs, respectively. The right column indicates the sequences of the forward (F:) and reverse (R:) primers for each pair. (XLSX 12 kb) [file 13059_2017_1273_MOESM6_ESM.xlsx]

## Sheet: Sheet2
		Locus	Primer Name	Sequence
		Ty1-copia type retrotransposon reverse transcriptase (GenBank: AF398212.1)	Copia	F:	5'-	CGATGTGAAGACAGCATTCCT	-3'
		copia		R:	5'-	CTCAAGTGACATCCCATGTGT	-3'
		Maize actin 1 (GenBank: J01238.1)	Actin	F:	5'-	TTTAAGGCTGCTGTACTGCTGTAGA	-3'
				R:	5'-	CACTTTCTGCTCATGGTTTAAGG	-3'
		b1 (Zm00001d000236 )	5'R	F:	5'-	CTCGGGGTCAAATGGACGG	-3'
				R:	5'-	GCGGTCACAACCTTTTCAGAT	-3'
			R3	F:	5'-	CAAGATCCATTGAACATCTTGTCC	-3'
				R:	5'-	CATGTGTGAGGGTGATGCTGCG	-3'
			R6	F:	5'-	GTTGTGTACTGCAGTGTTAGGTAG	-3'
				R:	5'-	CAAATTAGAGGGCTCCAAGAGGTC	-3'
			g	F:	5'-	AGTACGTACTAACCTGCAAC	-3'
				R:	5'-	AACTCAACGTACGTCACAAC	-3'
			j	F:	5'-	ACACGATGGCCGGCAAT	-3'
				R:	5'-	CCGCCCGTTGGGTATGA	-3'
			UTR	F:	5'-	CTCTTCTGATCTTCTTCACCGTCTC	-3'
				R:	5'-	ATTCCCGGGCGGCCGCGCCTTACTAATCCTTC	-3'
		b1 enhancer (H175) (chr2:19,549,845..19,552,700 )	b1 (H175) P	F:	5'-	ATGACTATGACAGAGGATTAGA	-3'
				R:	5'-	GGAGCCATCTAGTTGTTAATAG	-3'
			b1 (H175) S	F:	5'-	CAGGCTTAGCCTCAGCCTATCG	-3'
				R:	5'-	TGCACTATTTGTCCACTAGTCACCG	-3'
			b1 (H175) O	F:	5'-	GACAACAATGCATTTTTGGTGTAGGG	-3'
				R:	5'-	ATCAACCAGGATCATGAAACCATCC	-3'
		tb1 enhancer (H1195) (chr1:270,483,233..270,485,668)	tb1 (H1195) P	F:	5'-	TCCACAGTCCACACACACAC	-3'
				R:	5'-	GAAAGGGTGAAGCCGGAGAA	-3'
			tb1 (H1195) S	F:	5'-	TTTAGTCCAGGCTGCCATCG	-3'
				R:	5'-	ATAAAGCTTTGTGTGCCGCG	-3'
			tb1 (H1195) O	F:	5'-	CTAACGGGCCCAGTTAAGCA	-3'
				R:	5'-	TCGGACCGTGGAGAAAACTG	-3'
		DICE (V4/H1273) (chr4:3,676,842..3,679,041)	DICE (V4/H1273) P	F:	5'-	ATGCTGCCGAAGAGCTTCTT	-3'
				R:	5'-	GGCGCCATGGAGGAAATCT	-3'
			DICE (V4/H1273) S	F:	5'-	TGAATCGCCAGCTTCAGAGT	-3'
				R:	5'-	GCTAGCTAGGCACCGATTCT	-3'
			DICE (V4/H1273) O	F:	5'-	ATATGAGCGCGGACACAGAG	-3'
				R:	5'-	GGTCCCTCCATCACATGCAA	-3'
		candidate H106 (chr5:130,729,184..130,729,934)	H106 P	F:	5'-	ACTCACCCTCTAGCCCGAAG	-3'
				R:	5'-	CCTCAACTCCTGCTCTCCAC	-3'
			H106 S	F:	5'-	GGGTAAGCAACAAATTTAACCCTAGCC	-3'
				R:	5'-	TCCCTAACCCTGTTTTGTTTGACATCC	-3'
			H106 O	F:	5'-	GATAAGTTGACTTTGATTAGCAAAC	-3'
				R:	5'-	CGCAGTGAGAACATCATTTG	-3'
		Primers for Copia (GenBank: AF398212.1), Actin1 (GenBank: J01238.1) and b1 (Zm00001d000236 ) were first described in Haring et al., 2007 and Louwers et al., 2009.
